# Supplementary material for: De-Novo Identification of PPARγ/RXR Binding Sites and Direct Targets during Adipogenesis
Source: PLoS One. 2009 Mar 20;4(3):e4907. doi: 10.1371/journal.pone.0004907 (PMC2654672; doi:10.1371/journal.pone.0004907)
Supplement: Spreadsheet S1 — Day −2 to 6 differentially expressed genes. Genes that are differentialy expressed during adipocyte differentiation between cells treated with siRNA non-targeting versus siRNA PPARg (0.15 MB XLS) [file pone.0004907.s020.xls]

## Sheet: day-2-6 differentially expresse
ACCESSION	NAME
NM_011146.1	Pparg
NM_020568.1	S3-12
NM_008509.1	Lpl
NM_019759.1	Dpt
NM_133898.1	B230342M21Rik
NM_020581.1	Angptl4
NM_007428.2	Agt
NM_009526.2	Wnt6
NM_021391.2	Ppp1r1a
NM_008288.1	Hsd11b1
NM_177870.2	Slc5a6
NM_027852.1	Rarres2
NM_197988.1	1190005I06Rik
NM_009597.1	Accn2
NM_007940.2	Ephx2
NM_029823.1	6530401D17Rik
NM_019946.3	Mgst1
NM_009285	Stc1
NM_025661.1	Ormdl3
NM_023543.1	Chn2
NM_023824.2	Paqr4
NM_009605.3	Acdc
NM_011809.2	Ets2
NM_007981.2	Acsl1
NM_007678.1	Cebpa
NM_008288	Hsd11b1
XM_181333.2	1300001I01Rik
NM_008492.2	Ldh2
NM_013691.1	Thbs3
NM_146256.2	BC034099
NM_139292.1	Dp1l1
NM_013650.1	S100a8
NM_026728.1	D4Ertd765e
NM_173451.1	9330196J05Rik
NM_013864	Ndrg2
NM_026633.1	9530058B02Rik
NM_026728.1	D4Ertd765e
NM_177620.2	Rin3
NM_011068.1	Pex11a
NM_026384.2	Dgat2
NM_008059.1	G0s2
NM_011656.1	Tuft1
NM_007533.2	Bckdha
NM_007383.2	Acads
NM_010271.2	Gpd1
NM_054071.1	Fgfrl1
NM_008797.1	Pcx
NM_011837.1	Ly6h
NM_010598.2	Kcnab2
NM_008969.1	Ptgs1
NM_029519.2	5830461H18Rik
NM_023587	Ptplb
NM_010634.1	Fabp5
NM_145478.1	Pim3
NM_020581	Angptl4
NM_198095.1	Bst2
NM_027008.1	Kctd5
NM_011898.2	Spry4
NM_145962.1	Pank3
NM_011671.2	Ucp2
NM_026164.1	1200006O19Rik
NM_007397.1	Acvr2b
NM_027464	5730469M10Rik
NM_008521.1	Ltc4s
NM_019972	Sort1
NM_010095.2	Ebf2
NM_011945.1	Map3k1
XM_128064.4	LOC223672
NM_008793.1	Pcsk4
NM_021567.2	Pcbp4
NM_153574.1	D430015B01Rik
NM_173397.1	D930001I22Rik
NM_178212	Hist2h2aa2
NM_021527.1	Mkks
NM_145379.1	Mrgprf
NM_007647.1	Entpd5
XM_358687.1	2400009B08Rik
NM_178111.2	Trp53inp2
NM_172477.1	B930096L08Rik
NM_011837.1	Ly6h
NM_026504.1	D5Ertd33e
XM_128515.4	Axin
NM_198093.2	Elmo1
NM_008750.2	Nxn
NM_021534.2	Pxmp4
NM_026951.1	Pex11c
NM_011859.2	Odd1
NM_144819.1	D5Bwg0834e
NM_007382	Acadm
NM_009252.1	Serpina3n
NM_177648.2	Tmem15
NM_017370.1	Hp
NM_026776.3	D11Wsu68e
NM_138601.1	D10Jhu81e
NM_009164.2	Sh3bp1
NM_018807.3	Plagl2
NM_025569.1	Mgst3
NM_023734.2	Pi16
NM_026633.1	9530058B02Rik
NM_172715.1	4933408F15
NM_080553.1	Itpr3
NM_008904.1	Ppargc1a
NM_008969.1	Ptgs1
NM_015783.1	G1p2
NM_009506.1	Vegfc
NM_033612.1	Ela1
XM_137059.4	1110021L09Rik
NM_152220.1	Stx3
NM_010087.2	Dtna
NM_026504.1	D5Ertd33e
NM_011158.2	Prkar2b
NM_013839.1	Nr1h3
NM_009721.2	Atp1b1
NM_008862.2	Pkia
NM_025802.1	Pnpla2
NM_172701.1	1810007P19Rik
NM_010176.1	Fah
NM_015744	Enpp2
NM_178074.2	Xpnpep2
NM_029581.1	2810012L14Rik
NM_021372.1	Sertad2
NM_023655.1	Trim29
NM_011590.1	Timm17a
NM_007603.2	Capn6
NM_008377.1	Lrig1
NM_019681.2	Freq
NM_010719.2	Lipe
NM_016768.1	Pbx3
NM_133746.2	2810048G17Rik
NM_172949.1	D11Ertd759e
NM_009675.1	Aoc3
XM_133067.3	Arhgef5
NM_017370.1	Hp
NM_010313.1	Gnb5
NM_007382	Acadm
NM_009532.2	Xrcc1
NM_172541.1	Tmpit
NM_011994.1	Abcd2
NM_009834.1	Ccrn4l
NM_133835.1	Ubadc1
NM_024251.2	2010301N04Rik
NM_024221.2	Pdhb
NM_011349.2	Sema3f
NM_146168.1	AW146242
NM_010703.2	Lef1
NM_029365.1	2610034E13Rik
NM_013813.1	Epb4.1l3
NM_025569.1	Mgst3
NM_025794.1	Etfdh
XM_193767.2	9930012K11Rik
NM_013665.1	Shox2
NM_028341.1	2810439F02Rik
NM_007830.2	Dbi
NM_145615.2	Etfa
NM_026646.1	Slc25a22
NM_022314.2	Tpm3
XM_284175.2	1110055E19Rik
NM_009949	Cpt2
NM_144784.2	Acat1
NM_197985.2	Adipor2
NM_153526.2	Insig1
NM_008095.1	Gbas
NM_008872	Plat
NM_010046.2	Dgat1
NM_007749.1	Cox7c
NM_015776	Mfap5
NM_009655.1	Alcam
NM_175392.3	5730472N09Rik
NM_010430.1	Hic1
NM_019677	Plcb1
NM_145438.1	Llglh2
NM_026212.1	Agpat2
NM_013549.1	Hist2h2aa1
NM_023908.1	Slco3a1
NM_133979.1	AI604832
NM_028341.1	2810439F02Rik
NM_176933.3	Dusp4
NM_145587.1	Sbk
NM_178625.3	2700094F01Rik
NM_009935.1	Col6a3
NM_018788.2	Extl3
NM_145558	Hadhb
NM_011256.1	Pitpnm2
NM_010111.2	Efnb2
XM_203393.1	3110013H01Rik
NM_009572.2	Zhx1
NM_007386.1	Aco1
NM_175286.2	C430004E15Rik
XM_123003.1	Rps6ka2
NM_013842.2	Xbp1
NM_178710.3	Sik2
NM_026695.2	Etfb
NM_030243.2	0610033I05Rik
NM_009949	Cpt2
NM_033569.1	Cnnm2
NM_145615.2	Etfa
NM_027926.1	Cpa4
NM_025650.1	Uqcr
NM_008613.1	Mns1
NM_010315.2	Gng2
XM_128557.2	3230401M21Rik
NM_145558.1	Hadhb
NM_144529.1	Arhgap17
/	Dlc1
NM_028864.1	Zc3hav1
NM_053180.2	Ccrk
NM_178595.2	2210013M04Rik
NM_007436.1	Aldh3a1
NM_010934.1	Npy1r
NM_138719.1	Gnb5
/	Gcap27
NM_176921.2	6030419C18Rik
NM_007405.1	Adcy6
NM_133719	Metrn
NM_007620.1	Cbr1
NM_024433.1	Mtap
NM_144874.2	Cox15
NM_175937.2	Cpeb2
NM_153779.1	Amid
NM_023133.1	Rps19
NM_009423.2	Traf4
NM_145450.2	BC022687
NM_001033495.1	9330154J02Rik
NM_010476.2	Hsd17b7
NM_011596.1	Atp6v0a2
NM_029100.1	Sepn1
NM_011305.2	Rxra
NM_026159	0610039N19Rik
NM_026159.2	0610039N19Rik
NM_009636.1	Aebp1
NM_007992.1	Fbln2
NM_017366	Acadvl
NM_198299.1	E130303B06Rik
NM_145499.1	Cyp2c70
NM_173413.2	Rab8b
NM_053117.2	Pard6g
NM_178728.3	Mbldc1
NM_172622.1	Trerf1
NM_030206.1	Cygb
NM_197980.1	2810437L13Rik
NM_001033476.1	AI450948
NM_028696.1	5830411E10Rik
NM_007856.2	Dhcr7
NM_178072.2	Glcci1
NM_010881.1	Ncoa1
NM_134042.1	Aldh6a1
NM_027871.1	Arhgef3
NM_028875.1	Xrcc3
NM_026742.1	1110007M04Rik
XM_130326.1	4930525K21Rik
NM_020559.1	Alas1
NM_152915.1	Dner
NM_009750.1	Ngfrap1
NM_023374.3	Sdhb
NM_026178.2	Mmd
NM_027324.2	Sfxn1
NM_011637.4	Trex1
NM_026411.1	1700021F05Rik
NM_172952.1	Gphn
NM_009427.1	Tob1
NM_010497.1	Idh1
NM_025641.2	Uqcrh
NM_009834.1	Ccrn4l
NM_080633.1	Aco2
NM_173413.2	Rab8b
NM_019769	1500003O03Rik
NM_025674.1	Tcf19
NM_175321.2	4931414L13Rik
NM_001039122.1	Defb25
NM_177470	Acaa2
NM_011994.1	Abcd2
NM_173013.1	Bpy2ip1
NM_027175.2	Ndufaf1
NM_138581.1	1700088E04Rik
NM_148938.2	Slc1a3
NM_145978.1	Pdlim2
NM_008560.2	Mc2r
NM_024197.1	Ndufa10
XM_133655.3	2410118P20Rik
NM_008634.1	Mtap1b
NM_011183.1	Psen2
NM_181588.2	2310016A09Rik
NM_007409.2	Adh1
NM_173785.2	A230051G13Rik
NM_019671.1	Net1
NM_008698.1	Nipsnap1
NM_009930.1	Col3a1
XM_196166	3300005D01Rik
NM_026486.1	4432405B04Rik
NM_011327.1	Scp2
NM_009378.1	Thbd
NM_011016.1	Orm2
NM_028850.1	Chic2
XM_203370.3	Tex2
NM_026866	Disp1
NM_019826.2	Ivd
XM_358365.1	Rab11fip5
NM_008969.1	Ptgs1
NM_011131.2	Pold1
NM_013770.1	Slc25a10
NM_017401.1	Polm
NM_019655.2	Adar
XM_133510.4	Mcee
NM_009812.1	Casp8
NM_028063.1	Trmt1
NM_010329.1	Gp38
NM_033616.2	Csprs
NM_173047.2	Cbr3
NM_172678.2	Acad9
NM_028777	Sec14l1
NM_008323.1	Idh3g
NM_029532.2	6330548G22Rik
NM_010216.1	Figf
NM_013899.1	Timm13a
NM_198292.2	Tex2
NM_207142.1	Olfr1036
XM_355790.1	Sec15l2
NM_010764	Man2b1
NM_019694.1	Letm1
NM_153557.1	BC029214
NM_015821.1	Fbxl8
NM_011697.1	Vegfb
NM_138579.2	Triobp
NM_025500.1	Mrpl37
NM_008090.3	Gata2
NM_008768.1	Orm1
NM_175438	Aldh4a1
NM_007798.1	Ctsb
NM_023217.2	Pgpep1
NM_016750.1	H2afz
NM_177214.3	Ascc3l1
NM_134028.1	Tubg2
NM_183171.1	Fez1
NM_145978.1	Pdlim2
NM_001001327.1	Vkorc1l1
NM_018774.1	Phc2
NM_007808.2	Cycs
NM_007760.1	Crat
NM_080560.2	Ube2n
NM_009523.1	Wnt4
NM_027324.2	Sfxn1
NM_030259	BC003324
NM_030225.3	Dlst
NM_016895.2	Ak2
NM_153119.2	AI840980
NM_145933.2	St6gal1
NM_144912.1	Rad9b
/	Farp1
NM_145137	Mgl2
NM_008340.2	Igfals
NM_026508.1	Trap1
NM_207650.1	Dtna
NM_011570	Tes
NM_021304.2	Abhd1
NM_011658.1	Twist1
NM_145567.1	Hibadh
NM_018738.2	Igtp
NM_009468.1	Dpysl3
NM_175271	Gpr23
NM_009371.2	Tgfbr2
NM_013717.1	Eppb9
NM_019978.1	Dcamkl1
NM_026071.1	Slc25a19
NM_009152.2	Sema3a
NM_007527.2	Bax
NM_023061.1	Mcam
NM_022563.1	Ddr2
NM_008037.3	Fosl2
NM_028216.1	Psca
NM_146152.2	Ipo13
NM_017407.1	Spag5
NM_145923.1	AA536743
NM_177470.2	Acaa2
NM_016895.2	Ak2
NM_134065.2	AU040950
NM_008663.1	Myo7a
NM_010945.1	Nsmaf
NM_178601.2	D1Wsu40e
NM_031257.2	Plekha2
NM_021525.2	Rcl1
NM_009504.2	Vdr
NM_013810.1	Dbnl
NM_028006.1	Tube1
NM_011175.1	Lgmn
NM_027430.1	2610205H19Rik
NM_001017429.2	Cox17
NM_011900.2	Mpdu1
NM_028109.2	Tpx2
NM_023137.2	Ubd
NM_019408.1	Nfkb2
NM_011327.1	Scp2
NM_145928	D14Ertd226e
XM_149213.1	2610318C08Rik
NM_009369	Tgfbi
NM_009593.1	Abcg1
NM_016774.2	Atp5b
NM_015806.2	Mapk6
NM_011353.1	Serf1
NM_138579.2	Triobp
NM_029796.2	Lrg1
NM_011488.2	Stat5a
NM_019919.2	Ltbp1
NM_033444.1	Clic1
NM_153526.2	Insig1
NM_029963.2	Mrps5
XM_134593.3	4932417I16Rik
NM_009632.2	Adprtl2
XM_127811.4	1700020M16Rik
NM_015807.1	Nt5c
NM_130864.2	Acaa1
NM_026739.1	9530077C05Rik
NM_011588.1	Trim28
NM_198037.1	B430218L07Rik
NM_010322.2	Gnpat
NM_009029.1	Rb1
NM_016981	Slc9a1
NM_026121.1	Bag4
NM_053119.1	Echs1
XM_203312.2	Stx11
NM_011309.2	S100a1
NM_026817.1	Rabl2a
NM_199195.1	Bckdhb
NM_008144.3	Bscl2
NM_146237	BC024537
NM_007494.2	Ass1
NM_011570.2	Tes
XM_128528.2	BC003965
NM_153514.3	Rhobtb2
NM_183171.1	Fez1
NM_199024.1	Nol4
NM_009773	Bub1b
NM_138597	Atp5o
NM_026613.2	2810027O19Rik
NM_025795.2	D15Ertd785e
NM_183275.1	1110002N22Rik
NM_007988.1	Fasn
NM_026917.4	Zdhhc3
XM_135753.4
NM_145611.2	Ankrd25
NM_172745.1	Tufm
NM_013654	Ccl7
NM_145479	2610318I18Rik
NM_183034.1	Plekhm1
NM_207237	Man1c1
XM_130287.5	4930432B04Rik
NM_019670.1	Diap3
NM_175643.1	Adamts2
NM_021381.3	Gpr73
NM_021556.2	Mrps30
NM_026454.2	2510010F15Rik
NM_172500.1	4831426I19Rik
NM_011825.1	Grem2
XM_127877.4	Farp1
NM_173739.3	Galntl4
NM_181857.1	Poln
NM_028680	Esrrbl1
NM_199026.1	Pigl
NM_007478.2	Arf3
NM_177470.2	Acaa2
NM_199056.1	1810043M15Rik
NM_026582.2	5031439A09Rik
NM_023785.1	Cxcl7
NM_016772.1	Ech1
XM_286113.2	Cngb1b
NM_007931.1	Endog
NM_175423	D730049H07Rik
NM_172582.1	Coq6
NM_199015.1	D14Ertd668e
NM_173180.2	Pmpca
NM_026820	Ifitm1
NM_025567.1	Cyc1
NM_009207.1	Slc4a2
NM_019686.3	Cib2
NM_025378.1	Ifitm3
NM_172513.2	BC049806
NM_020615.2	Atp5c1
NM_011169.3	Prlr
NM_013819.1	H2-M3
NM_183261.2	Nr2f2
XM_358776.1	Zdhhc8
NM_201518.1	Flrt2
NM_027519.1	6330406I15Rik
NM_026179.1	Abhd5
NM_010469.1	Hoxd4
NM_010135.1	Enah
NM_010715.1	Lig1
NM_025358.1	Ndufa9
NM_028132	Pgm2
NM_009524.2	Wnt5a
NM_133232.1	Pfkfb3
NM_007837.2	Ddit3
NM_028141	2810405K07Rik
NM_133981.1	Dibd1
NM_172532.1	Aldh5a1
NM_016895.2	Ak2
NM_013896.2	Timm10
NM_010363.2	Gstz1
NM_010336	Edg2
NM_145573.1	Mrps35
XM_142024.3	5730416F02Rik
NM_007599	Capg
NM_009320.3	Slc6a6
NM_153195.1	Fbxo7
NM_011547.2	Tcfap2a
NM_175643.1	Adamts2
XM_110503	Macf1
NM_008150.1	Gpc4
NM_018763.1	Chst2
NM_010545.2	Ii
NM_020578.1	Ehd3
NM_009737.1	Bcat2
NM_020271.1	Pdxp
NM_011723	Xdh
NM_145481.1	Parp14
NM_025628.1	Cox6b
NM_009451.3	Tubb4
NM_010708.1	Lgals9
NM_011146.1	Pparg
XM_283903.2	B430201A12Rik
NM_007452.1	Prdx3
NM_007408.2	Adfp
NM_198176.1	C78212
NM_053082.1	Tm4sf7
NM_009465.2	Axl
NM_013479.1	Bcl2l10
NM_178804.2	Slit2
NM_133969.1	Cyp4v3
NM_026768.1	Mrps18a
NM_016697.2	Gpc3
NM_026917.4	Zdhhc3
NM_024175	Rps23
NM_153150.1	Slc25a1
NM_026637.2	A030007L17Rik
NM_007861	Dld
NM_009154.1	Sema5a
NM_011636.1	Plscr1
NM_001002764.1	Smg6
NM_009423.2	Traf4
NM_023065.2	Ifi30
NM_025695.2	Smc6l1
XM_181318.4	2310004N24Rik
NM_010052.1	Dlk1
NM_011885.2	Mrps12
NM_025835.1	Pccb
NM_175643.1	Adamts2
NM_172543.1	5730593F17Rik
NM_023627.1	Isyna1
NM_177475.2	Suhw2
NM_025938.1	Rpp14
NM_178598.1	Tagln2
NM_021719.1	Cldn15
NM_009005.1	Rab7
NM_008996.2	Rab1
NM_177547.2	Sgk3
NM_019700.2	Pus1
XM_132830.4	AI527266
NM_153173.1	Hist1h4h
XM_125750.3	Tcfe2a
NM_133649.1	Slc12a6
NM_019686.3	Cib2
NM_007400.1	Adam12
NM_172992.2	Phtf2
NM_144801.1	2310076O21Rik
NM_130892.2	Rtn4ip1
NM_133231.1	Rfxap
NM_176951.2	5430438H03Rik
NM_001039220.1	AI429214
NM_026580.1	Otub2
NM_172298.1	Zfp537
NM_021463.2	Prps1
XM_124695.2	Gnpda1
NM_181589.2	2610318C08Rik
NM_177150.1	G630055P03Rik
NM_175098.2	6330407D12Rik
NM_018857.1	Msln
NM_016915.2	Pla2g6
NM_008175.2	Grn
NM_020510.1	Fzd2
NM_011657	Tulp3
NM_133955.1	Rhou
NM_145970.1	BC016188
NM_015742.1	Myo9b
NM_010809.1	Mmp3
NM_011546.1	Zfhx1a
NM_199146.1	LOC209387
NM_172291.1	BC024806
NM_001012266.1	Olfr835
NM_011158.2	Prkar2b
NM_027204.2	Mrpl12
NM_010054.1	Dlx2
NM_133187.1	1110032E23Rik
XM_204313.2	2300009A05Rik
NM_009113.2	S100a13
NM_181404.3	D330024H06Rik
NM_009369.1	Tgfbi
NM_028334.1	Nup37
NM_020560.1	Mrps31
NM_145427.1	Atpaf2
NM_130796.1	Snag1
NM_133832.2	Rdh10
NM_030566.1	Rabep2
NM_133670.1	Sult1a1
NM_013632.2	Pnp
NM_009413.1	Tpd52l1
NM_145215.1	Wbscr21
NM_025582.2	2810405K02Rik
NM_008689.1	Nfkb1
NM_028120.1	2610507L03Rik
NM_009921.1	Camp
NM_133360.1	Acaca
XM_355447.1	Trim46
NM_174848.2	BC043118
NM_028013.1	2310067E08Rik
NM_025899.1	Uqcrc2
NM_133666.1	Ndufv1
NM_001004361.1	5730494M16Rik
NM_053200.1	Ces3
NM_020042.1	Mocs1
XM_134902.4	AI115600
NM_153424.1	Nphp4
NM_133853.1	4732496O19Rik
NM_011117	Plec1
NM_198615.1	Rkhd1
NM_010023.2	Dci
NM_024471.2	Lias
NM_153168.1	Lars2
NM_145616.2	D430025H09Rik
NM_153507.2	Cpne2
NM_178696.2	B430110G05Rik
NM_016921.2	Tcirg1
NM_011341.3	Sdf4
XM_203376.1	3732413I11Rik
NM_007803.1	Cttn
NM_029020.2	4833412N02Rik
NM_053173.1	Kifc5a
NM_130884.1	Idh3b
NM_021304.2	Abhd1
NM_028083.1	Chaf1b
XM_130347.1	Ndufs3
NM_021604.2	Agrn
NM_172784.1	Lrp11
NM_153584.1	BC031353
NM_013691.1	Thbs3
NM_134161.2	Fut10
NM_023670.2	Igf2bp3
XM_358306.1	Abcc3
NM_001011809.1	Olfr728
NM_030700.1	Maged2
NM_010129.1	Emp3
NM_027782.1	Kctd6
XM_355659.1	Gpr30
NM_010065.1	Dnm
NM_024236.1	Qdpr
NM_028979.1	Cyp2j9
NM_178914.3	AI661438
XM_204283.3	2410003B16Rik
NM_011602.2	Tln1
NM_001037752.1	Defb27
NM_139145.2	Hlcs
NM_016703.1	Preb
NM_011106.1	Pkig
NM_028732.2	4632428N05Rik
NM_001039240.1	LOC631784
NM_021474.2	Efemp2
NM_009524.2	Wnt5a
NM_080555.1	Ppap2b
NM_019966.1	Mlycd
NM_024245	Kif23
NM_025404.1	Arfl4
XM_203370.3	Tex2
NM_018855.1	Gas8
NM_144807.2	Chpt1
NM_009663	Alox5ap
NM_008254.1	Hmgcl
NM_027891.1	1200011O22Rik
NM_011627.2	Tpbg
NM_008819.2	Pemt
NM_009870.2	Cdk4
NM_026129.2	Erp29
NM_145627	Rbm10
NM_010789.1	Meis1
NM_026960.1	Gsdmdc1
NM_133928.1	Chchd4
NM_009822.1	Cbfa2t1h
NM_011327.1	Scp2
XM_135092.3	2510040D07Rik
NM_023041.2	Pex19
NM_022419.1	Abhd8
NM_007377.1	Aatk
NM_010787.1	Mea1
NM_011544.1	Tcf12
NM_024274.1	Fars1
NM_007671.2	Cdkn2c
NM_175402.3	1810017N16Rik
NM_178389.2	Gale
NM_031881.1	Nedd4l
NM_008133.2	Glud1
NM_175322.2	D130072O21Rik
NM_173007.1	Tm4sf12
NM_008913.1	Ppp3ca
NM_021607.2	Ncstn
NM_144538.1	Rab3il1
NM_144559.1	Fcrl3
NM_133990.3	Il13ra1
NM_145978.1	Pdlim2
NM_027017.1	3300002I08Rik
NM_181315.2	Car5b
NM_011375.1	Siat9
NM_018888	2410003P15Rik
NM_010581.3	Cd47
NM_146193	Btbd1
NM_001039221.1	LOC621954
NM_008394.2	Isgf3g
NM_175088.2	Kdt1
NM_016686.2	Vezf1
NM_146139.1	Vav3
NM_008176.1	Cxcl1
NM_053158.1	Mrpl1
NM_008326.1	Ifi1
NM_026389.2	Poldip2
NM_025606.2	Mrpl16
NM_008884.2	Pml
NM_019665.2	Arl6
NM_011319.1	Sars1
NM_134046.3	2810429O05Rik
NM_183221.1	6030410K14Rik
NM_010926.1	Noc4
NM_001033198.1	Ankrd50
NM_026640.1	4632417K18Rik
NM_007451.2	Slc25a5
NM_172904.1	9830160G03Rik
NM_010347	Aes
NM_175347.3	9830004M20Rik
NM_172753.2	4732435N03Rik
NM_033541.2	Oas1c
NM_011361.1	Sgk
XM_127605.4	Dlg5
NM_025321.1	Sdhc
NM_023268.1	Qscn6
NM_019819.2	Dusp14
NM_001005421.2	Amica1
NM_025407.2	Uqcrc1
NM_054088	Adpn
XM_148582.3	BC023741
NM_023292.2	Pus3
NM_139302.1	Sh3glb2
XM_156304.1	4631422O05Rik
NM_010926.1	Noc4
NM_198411.1	2610204M08Rik
NM_153064.3	Ndufs2
NM_172911.1	D8Ertd82e
NM_178909.3	AI553587
NM_008254.1	Hmgcl
NM_179203.1	Atad3a
NM_008338.2	Ifngr2
NM_021525.2	Rcl1
NM_198311.1	Ttc8
NM_030244	Ier5l
NM_019566.2	Rhog
NM_018820.3	Sertad1
NM_146135.1	Pias3
NM_175640.1	Plin
NM_024427	Tpm1
NM_181315.2	Car5b
NM_001011532.1	Olfr1037
NM_013743.1	Pdk4
NM_182805.1	Gpt1
NM_025597.1	Ndufb3
NM_026794.2	Deb1
NM_001033453.1	Ppm2c
NM_153807.1	BC018371
NM_011593	Timp1
NM_023377.4	Stard5
NM_007670.2	Cdkn2b
NM_010299.2	Gm2a
NM_026282.2	2410030K01Rik
NM_018861.2	Slc1a4
NM_023132.1	Renbp
NM_145615.2	Etfa
NM_021327.1	Tnip1
NM_018883.1	Camkk1
NM_010741	Ly6c
NM_146248	Hcr
NM_032544.2	Gtpbp3
NM_010189	Fcgrt
NM_008893.2	Pola2
NM_010167.1	Eya4
NM_025997.1	2610204K14Rik
NM_197959.1	3000004C01Rik
NM_013911.1	Fbxl12
NM_009254.2	Serpinb6a
NM_145942.2	Hmgcs1
NM_009076	Rpl12
XM_148134.1	Kelchl
NM_010708.1	Lgals9
NM_025988.1	Acbd4
NM_198861.1	BC046404
NM_026662.2	Prps2
NM_177152.4	Lrig3
NM_007496.1	Atbf1
XM_128010.4	1500031N24Rik
NM_178799.2	9330129D05Rik
NM_010477.2	Hspd1
NM_031196.1	Slc19a1
NM_032002.1	Nrg4
NM_177310.2	E430012M05Rik
NM_013897.1	Timm8b
NM_023209.1	Pbk
NM_001011860.1	Olfr1222
NM_007748.2	Cox6a1
NM_019631.2	C630002M10Rik
NM_024436.1	Rab22a
NM_025504.2	2310004L02Rik
NM_010333	Edg5
NM_016761.1	Kifc1
NM_011121.2	Plk1
NM_001025365.1	D4Wsu114e
NM_029620.1	Pcolce2
NM_145122.1	Pex16
NM_028023.3	Cdca4
NM_178603.2	Mrpl50
NM_010796.1	Mgl1
NM_007569.1	Btg1
NM_020286.2	Phemx
NM_008379.2	Kpnb1
XM_283286.2	Troap
NM_009163.2	Sgpl1
NM_173863.1	BC011210
NM_029844.1	1110025G12Rik
NM_172531.2	D030051D21
NM_010835.1	Msx1
XM_127746.2	2610207P08Rik
NM_009103	Rrm1
NM_021899.2	Foxj2
XM_132966.3	2810474O19Rik
NM_013929	Siva
NM_009860.1	Cdc25c
XM_130347.1	Ndufs3
NM_197959.1	3000004C01Rik
NM_009406.2	Tnni3
NM_007379.1	Abca2
NM_026744.1	Mrpl53
NM_019444.1	Ramp2
NM_019879.1	Suclg1
NM_207654.1	Efna5
NM_018804.2	Syt11
NM_029787.2	Dia1
NM_033477.1	D17H6S53E
NM_172939.2	4921515A04Rik
NM_008211.2	H3f3b
/	H2-L
NM_176996.3	Smo
NM_030704.1	Hspb8
NM_173379.1	Leprel1
NM_030241.2	2410195B05Rik
NM_022984.3	Retn
NM_153420.1	C130099A20Rik
NM_029020.2	4833412N02Rik
XM_150337.1	Pip5k1c
NM_007494.2	Ass1
XM_129848.4	Lman2l
NM_016913.1	Porcn
NM_010825	Mrg1
NM_019781.1	Pex14
XM_129848.4	Lman2l
NM_011254.2	Rbp1
NM_007414.2	Adprh
NM_080465.1	Kcnn2
NM_010212	Fhl2
NM_023331.2	Mrpl46
NM_007793.2	Cstb
NM_175520.2	Gpr81
NM_001033406.1	Mcc
NM_017477.1	Copg
XM_204272.3	2610020H08Rik
NM_144930.1	AU018778
NM_008850.1	Pitpn
NM_016710.1	Nsbp1
NM_172678.2	Acad9
NM_008512.1	Lrp1
NM_013896.2	Timm10
NM_027215	5033425B17Rik
NM_016916.2	Blcap
NM_008990.2	Pvrl2
NM_021549.1	Pnkp
NM_133851.1	Nusap1
NM_023644.2	Mccc1
XM_131241.3	Fpgt
NM_024186.1	Ssbp2
NM_030699.1	Ntng1
NM_138580.1	Rdbp
NM_030701.1	Gpr109b
NM_009288.1	Stk10
NM_026452	2310005O14Rik
NM_009534.1	Yap1
NM_146188.1	Kctd15
NM_028878.1	Slc6a19
NM_007905.1	Phc1
XM_126928.4	1110008L16Rik
NM_023908.1	Slco3a1
NM_029432.1	4930402H24Rik
NM_024257.1	Hdhd3
NM_144822.1	Cbara1
NM_172416.2	Ostm1
NM_146091.2	5730596K20Rik
NM_027919.1	1300017K07Rik
NM_016902.1	Nphp1
NM_144900.1	Atp1a1
NM_015742.1	Myo9b
NM_001037955.1	Dusp22
NM_145066.4	Gpr85
NM_025427.1	1190002H23Rik
NM_175386.3	2810489O06Rik
NM_009338	Acat2
NM_172685.1	Slc25a24
NM_011777.1	Zyx
NM_009642.3	Agtrap
NM_153790.1	Scarf2
NM_030750.2	Sgpp1
NM_172291.1	BC024806
NM_030250.1	D10Ertd438e
NM_001039106.1	Ddhd1
NM_028730.2	4632428M11Rik
XM_128363.1	ORF28
NM_194342	B230369L08Rik
NM_007933.2	Eno3
NM_172727.1	D330028D13Rik
NM_174995.1	Mgst2
NM_198013.1	Cuedc1
NM_138603.2	DXImx40e
NM_008841.1	Pik3r2
NM_145409.1	Chtf18
NM_008242.1	Foxd1
NM_027470.2	Pak4
NM_027315.2	Ube2q
NM_007953.1	Esrra
NM_146155.2	D030015G18Rik
NM_027350.1	Nars
NM_144526.2	6720460F02Rik
NM_011317.2	Khdrbs1
NM_133345.1	Ing4
NM_007932.1	Eng
XM_193936.2	Mphosph1
NM_007899	Ecm1
NM_026412.1	D2Ertd750e
NM_023065.2	Ifi30
NM_028067.1	1810043J12Rik
NM_021414.2	4631427C17Rik
NM_020606.4	Parva
XM_133912.3	Mki67
XM_203652.2	9130022K13Rik
NM_153162.2	Txnrd3
NM_139308.1	Stard7
NM_001001180.1	BC066028
XM_355200.1	Sgol2
NM_013512.1	Epb4.1l4a
NM_011524.1	Tacc3
NM_010911.1	Nfs1
NM_145447.1	BC011209
NM_013820.1	Hk2
NM_021458	Fzd3
NM_030116.1	Mrpl9
NM_010175.2	Fadd
NM_015749.1	Tcn2
NM_028832.1	1700007D05Rik
NM_144895.1	Spg20
NM_207264.2	BC052040
NM_178682.3	4933426M11Rik
NM_007794.1	Ctcf
NM_009728.1	Atp10a
NM_025638.1	2610020H15Rik
NM_007705.1	Cirbp
NM_026439.1	2610001E17Rik
NM_172788.2	4831416G18Rik
NM_145573	Mrps35
NM_008136.1	Gna-rs1
NM_010947.2	Ntn3
NM_145371.1	Eif2b1
NM_025379.1	Cox7b
NM_028733.1	Pacsin3
NM_177274.2	Negr1
NM_146230.2	MGC29978
NM_011729	Ercc5
XM_134542.2	1700054N08Rik
NM_007778.1	Csf1
XM_354801.1	2510015F01Rik
NM_009075.1	Rpia
XM_358792.1	5730478M09Rik
NM_023479.1	Elac2
NM_009944.2	Cox7a1
NM_030054.2	Mscp
NM_008250.1	Hlx1
NM_170689.1	Ank3
NM_027539.3	6330415M09Rik
NM_133658.1	Ercc3
NM_007751.1	Cox8b
NM_145472.1	C030006K11Rik
NM_024495.2	Car13
NM_172051.1	C630016B22Rik
NM_183112.1	1700029I15Rik
XM_194372.3	AI849286
NM_181748.1	Gpr120
NM_027430.1	2610205H19Rik
NM_001037927.1	LOC626359
NM_199199.1	AI316787
NM_013742.2	Cars
NM_013658.2	Sema4a
NM_009648.1	Akap1
NM_175413.1	9430028I06Rik
XM_355338.1	Hoxd8
NM_026164.1	1200006O19Rik
XM_130172.4	Uap1l1
XM_356222.1	Phtf1
NM_008743.1	Nthl1
NM_207204.1	4930519N13Rik
NM_178411	Zfp334
NM_019641	Stmn1
NM_153516.1	Bcl2l13
NM_025318.1	0610009E20Rik
XM_284541.1	Lrrfip2
NM_008968.2	Ptgis
NM_028127.3	4930488L10Rik
NM_019518.2	Grasp
NM_145743.1	Lace1
NM_183256.1	2310016M24Rik
NM_008187.1	Gtl3
NM_009676.1	Aox1
NM_026473.2	2310057H16Rik
NM_007862.2	Dlgh1
NM_172447.1	A330021E22Rik
NM_028115.2	2610009I02Rik
NM_178702.2	D930005D10Rik
XM_130939.2	1110013L07Rik
NM_053254.1	Tle6
NM_199322.1	Dot1l
NM_033327.2	Zfp423
NM_144799.1	Lmcd1
NM_019502.2	Fxc1
NM_010684	Lamp1
NM_008564.1	Mcm2
NM_130449.1	Colec12
XM_131162.3	Snx7
NM_198438.1	Ssbp3
XM_128716.2	Fbxl17
NM_178660.2	Rbms3
NM_013473.2	Anxa8
NM_010809.1	Mmp3
NM_001037909.1	LOC620078
NM_026889.1	1500010J02Rik
NM_016741.1	Scarb1
NM_177729.2	4930477M19
NM_011180.2	Pscd1
NM_199155.1	Tas2r110
NM_007473.3	Aqp7
NM_025337.2	Akr7a5
NM_026145.2	Kctd10
NM_177270.3	Cdkl2
NM_001033244.1	Fancd2
NM_134150.1	Otub1
NM_033146.1	1500005A01Rik
NM_175124.3	Lrrc28
NM_022880.1	Slc29a1
NM_025628.1	Cox6b
NM_013615.1	Odf2
XM_355365.1	1700127F16Rik
NM_007855.1	Twist2
NM_133941.1	Dhx32
XM_129802.2	1500032H18Rik
NM_177041.2	A930017E24Rik
NM_146135.1	Pias3
NM_027872.1	1200006F02Rik
NM_027148.2	Exosc8
XM_129060.3	Sdccag33
NM_053180.2	Ccrk
NM_009413.1	Tpd52l1
NM_022432.2	Sirt2
NM_029364.1	Gns
NM_009955.2	Dpysl2
NM_028386.1	Asphd2
NM_010578.1	Itgb1
NM_009778.1	C3
NM_010730.1	Anxa1
NM_023670.2	Igf2bp3
NM_029573.2	Idh3a
NM_021436.1	Tmeff1
NM_026030.1	Eif2s2
NM_009472.1	Unc5c
NM_011430.1	Sncg
NM_022018.1	Niban
NM_001035525.1	AU040320
NM_001011848.1	Olfr675
NM_023143.1	C1r
NM_007609.1	Casp4
NM_026725.1	Dusp23
NM_172400	Dnajc8
XM_130221.2	4932702F08Rik
NM_009510.1	Vil2
NM_021439.1	Chst11
NM_153064.3	Ndufs2
NM_139198.1	Plac8
/	9930105H17Rik
NM_007396.2	Acvr2
XM_130277.3	Pkp4
NM_008044.1	Frda
NM_010580.1	Itgb5
NM_172555.1	Papolg
NM_009954.2	Bcar1
NM_016678	Reck
NM_010433.1	Hipk2
NM_029673.2	Immt
XM_130053.2	2010317E24Rik
NM_009127.2	Scd1
NM_031998.2	Tsga14
NM_008525.3	Alad
NM_021524.1	Pbef1
NM_007664.1	Cdh2
NM_028232.1	Sgol1
NM_173181.1	3110050N22Rik
NM_139237.1	Nol6
NM_009201.1	Slc1a5
NM_053162.1	Mrpl34
NM_029272.1	Ndufs7
NM_146061.3	Arhgap8
XM_132966.3	2810474O19Rik
NM_007473.3	Aqp7
NM_145495.1	Rin1
NM_013935.1	Ptpla
NM_178601.2	D1Wsu40e
NM_173764	4932414K18Rik
NM_019755.2	Plp2
NM_027030.1	1700001E16Rik
NM_028500.1	Calr3
NM_011146.1	Pparg
XM_110614.2	1700003E16Rik
NM_018884.1	Pdzrn3
XM_358322.1	Ng23
XM_130609.2	4921517L17Rik
NM_146187.2	Gpr43
NM_023149.2	Cndp2
XM_150115.1	Cotl1
NM_013726.1	AA545217
NM_010066.2	Dnmt1
NM_011638.3	Tfrc
NM_025836.1	M6prbp1
NM_010451.1	Hoxa2
NM_026653.1	Rpa1
NM_176963.2	Galm
NM_008882.1	Plxna2
NM_028412.1	Ciz1
NM_023141.1	Tor3a
NM_008618.2	Mdh1
NM_145562.1	9130213B05Rik
NM_178309.1	Brip1
NM_010107.2	Efna1
NM_007920.2	Elf1
NM_001038699.1	Fn3k
NM_133780.2	Tpr
NM_011779.2	Coro1c
NM_177592.2	AW547186
NM_016719.1	Grb14
NM_177696.2	4921513O04
NM_019491.4	Rala
NM_133957.2	Nfat5
NM_201637.1	Chd8
NM_023118.1	Dab2
XM_135190.4	Scap
NM_146982.1	Olfr1257
NM_146191.2	Lrrk1
NM_145130.1	Grcc3f
NM_001039556.1	E130016E03Rik
NM_009755.2	Bmp1
NM_026928.1	1810014F10Rik
NM_011947.1	Map3k3
NM_008486.1	Anpep
NM_010075.1	Dpp6
NM_012047.1	Brd7
NM_010838.2	Mapt
NM_021457.2	Fzd1
NM_010492.2	Ica1
NM_024289	Osbpl5
NM_008502.1	Llglh
NM_008409.1	Itm2a
NM_007469.2	Apoc1
NM_011404.2	Slc7a5
NM_175483.2	E130307J07Rik
NM_025455.1	1810010N17Rik
NM_025838.1	1110004B13Rik
NM_145588.1	Kif22
NM_146177.1	Suv420h2
NM_025795.2	D15Ertd785e
NM_144532.2	Cabp4
XM_181390.2	1700051I12Rik
NM_001037810.1	Spn
NM_177654.2	BC034902
NM_009861.1	Cdc42
NM_001033809.1	4930588K23Rik
NM_138592.1	Usp39
NM_134471.2	Kif2c
NM_001004435.1	BB220380
NM_175386.3	2810489O06Rik
NM_011576.1	Tfpi
NM_027977.1	2310001A20Rik
NM_029068.2	Snx16
NM_001039155.1	Triobp
NM_010148.1	Epn2
NM_008449.2	Kif5c
NM_020560.1	Mrps31
/	5830435C13Rik
NM_027460.1	5730438N18Rik
NM_028336.1	1110004B13Rik
NM_007643.2	Cd36
NM_019748.1	Uble1a
NM_025909.1	2010001O09Rik
NM_007725.1	Cnn2
NM_012051.2	Etv3
NM_198293.1	4921518A06Rik
XM_127493.3	Mccc2
XM_129092.1	2010003K11Rik
NM_009056.1	Rfx2
NM_027436.1	Mipep
NM_023232.2	Diablo
NM_030887.2	Jundm2
NM_001011737.1	Olfr1357
NM_001033365.1	Gm628
NM_011665.2	Ube2i
NM_010956.1	Ogdh
NM_009150.2	Selenbp1
NM_010156.2	AA175286
NM_009156.1	Sepw1
NM_010129	Emp3
NM_054049	Osr2
NM_010738.2	Ly6a
NM_010274.2	Gpd2
XM_358801.1	Adcy5
NM_025461.2	1810020G14Rik
NM_031176.1	Tnxb
NM_008459.2	Klra10
NM_026175.3	Sf3a1
NM_019880.2	Mtch1
NM_028140.2	2810423E13Rik
NM_201638.1	G430022H21Rik
NM_026330.2	2510027N19Rik
NM_026444.2	Cs
NM_007496.1	Atbf1
NM_013664.1	Sh3gl1
NM_001038653.1	Slc16a3
NM_011675.1	Uck1
NM_026819.2	Dhrs1
NM_016696.1	Gpc1
NM_007715.4	Clock
NM_011567.1	Tead4
NM_133903.2	Spon2
XM_122906.1	Racgap1
NM_020582.1	Atp5j2
NM_007469.2	Apoc1
NM_008002.3	Fgf10
NM_011250	Rbl2
NM_172291.1	BC024806
NM_011426.1	Sn
NM_138754.1	Cdipt
NM_019808.1	1110001A05Rik
NM_178762.2	A930025D01Rik
NM_013539.1	Grcc9
NM_028284.1	Bbs5
XM_283579.2	9430016H08Rik
NM_025500.1	Mrpl37
NM_010882.2	Ndn
XM_134795.3	Tmem24
NM_024284.1	Hagh
NM_025570.1	Mrpl20
NM_007481.1	Arf6
NM_175015.1	Atp5g3
NM_009367.1	Tgfb2
NM_008984	Ptprm
NM_008446.1	Kif4
NM_025626.3	3110001A13Rik
NM_172301.2	Ccnb1
NM_020008	Clecsf12
NM_175307.2	4732473B16Rik
NM_008278.1	Hpgd
NM_018865.1	Wisp1
NM_030696.3	Slc16a3
NM_019499	Mad2l1
NM_008624.2	Mras
NM_133819	Ppp1r15b
NM_026494.1	6330579B17Rik
NM_153389.2	Atp10d
NM_139143.1	Slc39a6
NM_011294.2	Rpo2tc1
NM_177056.2	A230078I05Rik
NM_080555.1	Ppap2b
NM_029096.1	1110008J03Rik
NM_009791.2	Calmbp1
NM_029956.2	Mmab
NM_007899.1	Ecm1
NM_008021.2	Foxm1
NM_007506.2	Atp5g1
NM_011885	Mrps12
NM_172582.1	Coq6
NM_009255.2	Serpine2
NM_145574.1	BC006583
NM_011675.1	Uck1
NM_026821.2	D4Bwg0951e
NM_197979.1	1110020P15Rik
NM_007763	Crip1
NM_172668.2	Lrp4
NM_024186.1	Ssbp2
NM_031843.2	Dpp7
NM_177039.2	A530016L24Rik
NM_138304.1	Calml4
NM_133733.2	9030425E11Rik
NM_016794.2	Vamp8
NM_020507.2	Tob2
NM_172052.1	C630013N10Rik
NM_028027.1	D10Ertd610e
NM_177138.2	6720469N11Rik
NM_026071.1	Slc25a19
NM_010472.1	Hrb
NM_010288.2	Gja1
NM_053181.1	AA415817
NM_007907.1	Eef2
NM_023196	Pla2g12a
NM_027896.1	Coasy
NM_007748.2	Cox6a1
NM_019427	Epb4.1l4b
NM_173763.2	BC037135
NM_009935.1	Col6a3
NM_026172.3	Decr1
NM_011406.1	Slc8a1
NM_011125.1	Pltp
NM_008615	Mod1
NM_020490.1	Ltb4r2
NM_146124.2	Arhgap1
NM_207225.1	4932408F19Rik
NM_172490.1	D5Ertd135e
NM_012023.1	Ppp2r5c
NM_029963.2	Mrps5
NM_172272.1	BC027073
NM_178635.2	Uvrag1
NM_080643.2	Caskin2
NM_145926.2	Mgat4b
NM_023275.1	Rhoj
NM_019502.2	Fxc1
NM_023884.2	4921528G01Rik
XM_127766.2	C030027K23Rik
NM_145988.1	1700108L22Rik
NM_177243.2	Slc26a9
NM_026063.1	2900010M23Rik
NM_030705.2	Mesdc1
NM_178798.2	Slc7a6
NM_013545.1	Hcph
XM_283820.1	Birc7
NM_028027.1	D10Ertd610e
NM_025666.1	5730410I19Rik
NM_007438.2	Aldoa
XM_126944.3	2700049A03Rik
NM_011600.2	Tle4
NM_016778	Bok
NM_028243.1	2510048K03Rik
NM_133987.1	Slc6a8
NM_016920.1	Atp6v0a1
NM_007644.2	Scarb2
NM_026064.1	2900073G15Rik
NM_153177.1	Eif2c4
NM_178389.2	Gale
NM_009141.1	Cxcl5
XM_122498.1	Tm7sf1
NM_026470.2	Spata6
NM_009325.1	Tbxa2r
XM_130136.1	Wdr34
XM_135197.4	Ptpn23
NM_001013814.1	Amt
NM_013509.2	Eno2
NM_198703.1	Prkwnk1
NM_008630.1	Mt2
NM_028351.2	Rspo3
NM_178083.2	Irf6
NM_011528.1	Taldo1
NM_029096.1	1110008J03Rik
NM_010133	En1
NM_008168.1	Grik5
NM_007507	Atp5k
NM_011712.1	Wbp5
NM_027230.2	3632413B07Rik
NM_018869.2	Gprk5
NM_144873.1	Uhrf2
NM_007394.2	Acvr1
NM_054044.1	Gpr124
NM_013847	Gcat
NM_013763.2	Tbl2
NM_023196.2	Pla2g12a
NM_025482.2	Tpd52l2
NM_178848.2	Sirt5
NM_009744.2	Bcl6
NM_023402	Mylc2b
NM_133693.1	3100004P22Rik
XM_149430.3	1110019J04Rik
NM_020508.2	Brd4
NM_183263.1	4833420N02Rik
NM_010133.1	En1
NM_029934.2	5730589L02Rik
NM_022420.1	Gprc5b
NM_001039154.1	Cdh8
NM_025708.1	4432406C05Rik
NM_178700.2	Grsf1
NM_026365.1	5830427H10Rik
NM_011817.1	Gadd45g
NM_175542.3	Rttn
NM_027756.1	4933428A15Rik
NM_022992.1	Arl6ip5
NM_026643.2	2410017P07Rik
NM_023184.2	Klf15
XM_134129.2	Mlf1ip
NM_013599.2	Mmp9
NM_025976	Bfar
NM_145455.1	Btf3
NM_011764.2	Zfp90
NM_026708.1	0610007A15Rik
NM_009629.1	Adora1
NM_025813.1	1200003O06Rik
XM_139474.1	Atf4
NM_008493.3	Lep
NM_009395.2	Tnfaip1
NM_134130.1	Abhd3
NM_009423.2	Traf4
NM_001033796.1	A230072I06Rik
NM_027882.2	Cic
NM_009505.2	Vegfa
XM_130807.1	Pld1
XM_147329.1	2810428I15Rik
NM_153063	Zfp472
NM_011734.2	Ysg2
NM_008445.1	Kif3c
NM_029621.1	2410004L22Rik
NM_026282.2	2410030K01Rik
NM_027399.1	Steap
NM_007569.1	Btg1
NM_172768.1	A930008A22Rik
NM_026232.1	Slc25a30
NM_011923.2	Angptl2
NM_028030.2	Rbpms2
NM_008565.2	Mcm4
NM_145479	2610318I18Rik
NM_145150.1	Prc1
XM_125861.3	4930547N16Rik
NM_026838.1	Srpx2
NM_029956.2	Mmab
NM_028760.1	1200008O12Rik
NM_172473.1	Hace1
NM_008617.2	Mdh2
NM_153058.2	Mapre2
XM_130249.3	1200003E16Rik
NM_009338.1	Acat2
NM_001011819.1	Olfr312
NM_031874.3	Rab3d
NM_145538.1
NM_009685.1	Apbb1
NM_008046.1	Fst
XM_128714.3	Ddx11
NM_010575.1	Itga2b
NM_011132.1	Pole
NM_026061.1	Ndufb8
NM_008195.1	Gys3
NM_001012667.1	AI316807
XM_130824.1	1810062G17Rik
NM_009656.1	Aldh2
NM_026740.1	D11Ertd18e
NM_172578.2	C79407
NM_007544.3	Bid
NM_026405.2	Rab32
NM_007927.1	Emd
NM_008182.1	Gsta2
XM_134557.1	BC004022
NM_178683.2	Depdc1b
NM_010697.1	Ldb1
NM_181074.4	Lrrn6a
NM_028336.1	1110004B13Rik
NM_018764.1	Pcdh7
NM_009504.2	Vdr
NM_009671	Ankfy1
NM_001011840.1	Olfr1463
NM_012019.2	Pdcd8
NM_145978.1	Pdlim2
NM_178758.2	C730027J19Rik
NM_013837.1	Tpst1
NM_011552.1	Tcof1
NM_172584.1	Itpk1
NM_013703.1	Vldlr
NM_013494.2	Cpe
NM_008057.2	Fzd7
NM_172502.1	BC057552
NM_028173.1	Tram1
NM_026558.2	6720467C03Rik
NM_178196.2	Hist1h2bg
NM_019572.2	Hdac7a
NM_008163.2	Grb2
NM_177889.3	Zfp82
NM_018887.2	Cyp39a1
NM_025818.1	1200014J11Rik
NM_178080.3	9430063L05Rik
NM_023060.2	Eefsec
NM_138595.1	Gldc
NM_133932.1	Tada3l
NM_016856.2	Cpsf2
NM_134095.2	D15Wsu75e
NM_027269.3	1110034A24Rik
NM_010376.2	H13
/	H2-L
NM_011669.2	Usp12
NM_130885.1	Oxr1
NM_008507.2	Lnk
NM_008915.1	Ppp3cc
NM_177917.2	9330152L17
NM_009942.1	Cox5b
NM_010931.2	Uhrf1
NM_026752.2	Zfyve21
NM_007936.2	Epha4
NM_016872.1	Vamp5
XM_149933.2	BC058674
NM_027652.1	D5Wsu178e
NM_177271.2	E130306M17Rik
XM_143732.2	Hint2
NM_146217.3	Aars
XM_130033.5	Arhgap21
NM_019567.1	Acin1
NM_207246.2	Rasgrp3
NM_172301.2	Ccnb1
NM_026532.2	Nutf2
NM_144844.1	Pcca
NM_020329.1	Dolpp1
NM_153118.1	2610318I01Rik
NM_007671.2	Cdkn2c
NM_007594	Calu
XM_356132.1	Ssbp4
NM_026386	Snx2
NM_028162.2	Tbc1d5
NM_175036	Obrgrp
NM_010582.1	Itih2
NM_010440.1	Hmg20b
NM_013884.2	Cspg5
NM_021565.1	Midn
NM_028063.1	Trmt1
NM_021310.1	Jmy
NM_028419.1	2900070E19Rik
NM_027918.1	1300017J02Rik
NM_181399.2	Usp6nl
/	1700081L16Rik
NM_178761.2	4930488P06Rik
NM_172254.2	2610018L09Rik
NM_019769.2	1500003O03Rik
NM_008360.1	Il18
NM_194346.2	Rnf31
NM_146057.1	Dap
XM_127497.2	Ptcd2
NM_152808.1	1110028E10Rik
NM_178206	Hist1h3h
NM_001025351.1	Defb53
NM_023790.1	1700030E05Rik
NM_144901.2	D3Jfr1
NM_025363.2	1110001J03Rik
NM_024479.1	Wbscr27
NM_133978.1	Cklfsf7
NM_146145.1	Jak1
NM_007838.2	Ddost
NM_011594.2	Timp2
NM_028975.2	1600019D15Rik
NM_026140.2	3230401I01Rik
NM_022992.1	Arl6ip5
NM_029081.1	5730419I09Rik
NM_153776.1	2410008J05Rik
NM_030690.2	Rai14
NM_009940.1	Coq7
NM_019421.2	425O18-1
XM_130120.1	Fcnb
NM_177884.2	AW146020
NM_025900.1	Dek
NM_025297.1	Nrbf1
NM_145635.1	BC054059
NM_198894.1	Abr
NM_016796.2	Vamp4
NM_008749.1	Nucb1
NM_133249	Ppargc1b
NM_028028.2	Zswim1
NM_178597.2	Camk2g
NM_021891.2	Fignl1
NM_172447.1	A330021E22Rik
NM_080289.1	Grhpr
NM_145596.2	BC031407
NM_013596.1	Mc5r
NM_001008238.1	Bnip2
NM_023680.2	Tnfrsf22
NM_025946.2	2010100O12Rik
XM_128178.5	Sfrs2ip
NM_007891.1	E2f1
NM_175126.3	Zcchc3
NM_198899.1	Ugcgl1
NM_027274.2	2810025M15Rik
NM_153597.1	Tpt1h
NM_010787.1	Mea1
NM_172893.1	Zc3hdc1
NM_199200.1	BC025575
XM_355115.1	Afg3l2
NM_008212.1	Hadhsc
NM_009945.2	Cox7a2
NM_019726	Gps2
NM_026658.1	Mto1
NM_016747.1	Dlgh3
NM_153138.2	Waspip
NM_009569.1	Zfpm1
NM_011766.2	Zfpm2
NM_011640.1	Trp53
NM_011497.2	Stk6
NM_011519.1	Sdc1
NM_007471.1	App
XM_127497.2	Ptcd2
NM_010515.1	Igf2r
NM_008898.1	Por
NM_025863.2	Trim59
NM_007948.1	Ercc1
XM_127602.2	Zmynd17
NM_021719.1	Cldn15
NM_025362.2	Wbscr18
NM_008195	Gys3
NM_011821.1	Gpc6
NM_011595.1	Timp3
NM_133852.1	Golga2
NM_013792.1	Naglu
NM_023738.2	Ube1l
XM_126043.3	H2afv
NM_001039125.1	LOC654465
NM_019836.1	2610024G14Rik
NM_009811.2	Casp6
NM_019653.2	Wsb1
NM_026675.1	0610006K04Rik
NM_026255.2	Slc25a26
NM_019713.2	Rassf1
NM_009893.1	Chrd
NM_144536.1	Cdkal1
NM_013470.1	Anxa3
NM_030238.1	Dnchc1
NM_019986	Habp4
XM_147240.1	Clcn2
NM_008783.1	Pbx1
NM_007621.1	Cbr2
NM_175174.2	Klhl5
NM_011068.1	Pex11a
XM_127733.2	Sucla2
NM_026260.2	4930521E07Rik
NM_053159.2	Mrpl3
NM_172751.1	Arhgef10
NM_008265.2	Hoxa4
NM_007381.2	Acadl
NM_153153.1	Svil
NM_138659.1	Prpf8
NM_080635.1	Eif3s3
NM_008182	Gsta2
NM_146091.2	5730596K20Rik
NM_025629.1	Thsd6
NM_026981.1	1810033A06Rik
NM_025862.1	Acad8
NM_133943.1	Hsd3b7
NM_010416.2	Hemt1
NM_013581.2	D11Wsu99e
NM_027346.1	2310066I18Rik
NM_008809.1	Pdgfrb
NM_009335.1	Tcfap2c
NM_028958.2	Taf7l
NM_023229.1	Fastk
NM_144534.1	1110001E17Rik
NM_016793.1	Zfp98
NM_010513	Igf1r
XM_194205.2	BC034068
NM_025748.2	Deadc1
NM_019836	2610024G14Rik
NM_010477.2	Hspd1
NM_026073.2	Rabl5
NM_019972.2	Sort1
NM_009497.2	Vamp2
NM_133706.1	1810014L12Rik
NM_007982.1	Ptk2
NM_011529.1	Tank
NM_194444.1	Cdk10
NM_001039391.1	Pkig
NM_022410.1	Myh9
NM_010608.1	Kcnk3
NM_009162.2	Sgne1
NM_018766.1	Ntsr1
NM_008820.1	Pep4
NM_023844.2	Jam2
NM_028794.2	Nudt9
NM_013872.1	Pmm1
NM_144954	Ppil2
NM_031176.1	Tnxb
NM_146141.1	1110013G13Rik
NM_020003.1	0610031J06Rik
NM_008800.1	Pde1b
NM_198683.1	Cugbp1
NM_173862	BC030396
NM_026837.1	1110038M16Rik
NM_178757.3	Irf2bp1
NM_177039.2	A530016L24Rik
NM_009302.2	Swap70
NM_026963.2	Lzic
NM_011586.1	Myo18a
NM_153600.2	9430097H08Rik
NM_145437.1	4732429D16Rik
NM_176975.2	A430010J10Rik
NM_133255	Hook2
NM_053164.2	Mrpl43
XM_143254.3	Igsf10
NM_133348.1	Bach
NM_175477.2	Zfp574
NM_008991.1	Abcd3
NM_178373.2	Cidec
NM_028475.1	Ubap2l
NM_010169.2	F2r
NM_020050.1	2310004K06Rik
NM_138591.1	Gfm
XM_181344.3	Aurkb
XM_109715.3	Erbb2
NM_053090	Drctnnb1a
NM_026107.2	Zfp535
NM_198096.1	Centd2
NM_198656.1	Gm1010
NM_025492.1	1700020L24Rik
NM_001039235.1	LOC628586
NM_009087.1	Rpo1-3
XM_283409.2	Fance
NM_198600.1	Pols
NM_021789.2	Trappc4
NM_028398.1	2900006B13Rik
NM_028023.3	Cdca4
NM_019427	Epb4.1l4b
XM_131914.3	Pmpcb
NM_008135.1	Slc6a9
NM_011623.1	Top2a
NM_010776.1	Mbl2
NM_010489.2	Hyal2
NM_152814.1	Zfp566
XM_147798.4	Slc4a7
NM_007639.1	Cd1d1
NM_144916.1	BC014685
NM_016676.2	Rab10
NM_001033279.1	D17Wsu92e
NM_025849.2	3110001D03Rik
NM_019924.1	Rps6ka4
NM_133838.2	Ehd4
NM_153508.2	Clstn3
NM_133777.1	Ube2s
NM_175434.2	Slc35f3
NM_053268.1	Rasa2
XM_148088.1	Bfar
NM_008002.3	Fgf10
NM_028975.2	1600019D15Rik
NM_010589.3	Jak3
NM_025408.1	Phca
NM_199032.1	BC062951
NM_172746.2	C86302
NM_134007.2	D10Ertd214e
NM_025340.1	0610041B22Rik
NM_011655.2	Tubb5
NM_025829.2	1300018P11Rik
NM_011866.1	Pde10a
NM_009755.2	Bmp1
NM_028677	Ppih
NM_011185	Psmb1
NM_029564	Tax1bp3
NM_017479.1	Myst4
NM_025588.2	Sec5l1
XM_148966.4	Inhbb
NM_027439	Atp6ap2
XM_357113.1	LOC383540
NM_134011.1	Tbrg4
XM_127719.4	BC039161
NM_016786.2	Hip2
NM_010941.3	Nsdhl
NM_172845.1	Adamts4
NM_019963.1	Stat2
NM_175667.2	Ankrd5
NM_021549.1	Pnkp
NM_022316.1	Smoc1
NM_011530.2	Tap2
NM_175168.2	Ptk7
NM_013585.1	Psmb9
NM_016867.1	Semcap2
NM_019980.1	Litaf
NM_011877.1	Ptpn21
NM_009870.2	Cdk4
NM_028778.2	1200013B22Rik
NM_025462.1	1810009K13Rik
XM_130188.3	1700010A17Rik
NM_023476.1	Lcn7
NM_011829.2	Impdh1
NM_013835.1	Ssa2
NM_018761.2	Catnal1
NM_147151.1	Bat8
NM_183014.1	Zfp184
XM_147543.4	AI842396
NM_172266.1	BC013667
NM_008542	Smad6
NM_029492.2	5033406L14Rik
NM_172729.1	Card4
NM_023464.1	Ssna1
NM_145418.1	BC013529
NM_198424.1	BC061259
NM_027404.1	Bag5
NM_022994.2	Dap3
NM_023130.1	Raly
NM_144514.1	Commd1
NM_177564.2	BC022224
NM_031389.1	Rnh2
XM_358312.1	Erbb2ip
NM_144794	BC014795
NM_016719.1	Grb14
NM_008231.2	Hdgf
NM_010790.2	Melk
NM_012029.1	Sitpec
NM_144942	Csad
NM_028900.1	Gcc1
NM_029528.1	6330503C03Rik
NM_009283.2	Stat1
NM_177894.3	D030069K18
NM_008874.2	Plcb3
XM_139502.3	Csmd3
NM_028963.1	4933427D14Rik
NM_011338	Ccl9
NM_025677.1	5730449L18Rik
NM_207686.1	Elavl2
NM_010637.1	Klf4
NM_177472.3	Btbd12
NM_080461.1	Zfp358
NM_007871.1	Dnm2
NM_008296.1	Hsf1
NM_013543.1	H2-Ke6
NM_013581.2	D11Wsu99e
NM_010554.1	Il1a
NM_172974.1	Cops7b
NM_025565.1	2600017H08Rik
NM_019731.1	Nme4
NM_145835.1	Lctl
NM_024168.1	Leng5
NM_173790.3	BC028450
NM_027992.1	2310036D22Rik
NM_028264.2	2610319K07Rik
NM_011417.1	Smarca4
