# Supplementary material for: De-Novo Identification of PPARγ/RXR Binding Sites and Direct Targets during Adipogenesis
Source: PLoS One. 2009 Mar 20;4(3):e4907. doi: 10.1371/journal.pone.0004907 (PMC2654672; doi:10.1371/journal.pone.0004907)
Supplement: Spreadsheet S2 — Day 4 to 6 differentially expressed genes. Genes that are differentialy expressed during adipocyte differentiation on day 4 to 6 between cells treated with siRNA non-targeting versus siRNA PPARg (0.07 MB XLS) [file pone.0004907.s021.xls]

## Sheet: day 4-6 differentiall expressed
ACCESSION	Symbol
NM_011169.3	Prlr
NM_007377.1	Aatk
NM_029823.1	6530401D17Rik
NM_145835.1	Lctl
NM_008288	Hsd11b1
NM_011146.1	Pparg
NM_008288.1	Hsd11b1
NM_008521.1	Ltc4s
NM_139292.1	Dp1l1
NM_176920.2	A930016D02Rik
NM_010046.2	Dgat1
NM_175413.1	9430028I06Rik
NM_027464	5730469M10Rik
NM_026212.1	Agpat2
NM_027977.1	2310001A20Rik
NM_144930.1	AU018778
NM_011309.2	S100a1
NM_019972.2	Sort1
NM_010363.2	Gstz1
NM_178710.3	Sik2
NM_175392.3	5730472N09Rik
NM_017370.1	Hp
NM_182805.1	Gpt1
NM_053200.1	Ces3
NM_013770.1	Slc25a10
XM_358687.1	2400009B08Rik
NM_007469.2	Apoc1
NM_008768.1	Orm1
NM_008059.1	G0s2
NM_145467.1	Itgbl1
NM_054088	Adpn
NM_153526.2	Insig1
NM_017366	Acadvl
NM_008797.1	Pcx
NM_011528.1	Taldo1
NM_026178.2	Mmd
NM_026633.1	9530058B02Rik
NM_029796.2	Lrg1
NM_172541.1	Tmpit
NM_181857.1	Poln
NM_029844.1	1110025G12Rik
NM_009127.2	Scd1
NM_177870.2	Slc5a6
NM_026444.2	Cs
NM_019972	Sort1
NM_009834.1	Ccrn4l
NM_023137.2	Ubd
NM_011068.1	Pex11a
NM_009437.2	Tst
NM_013839.1	Nr1h3
NM_024257.1	Hdhd3
NM_008560.2	Mc2r
NM_009921.1	Camp
NM_023061.1	Mcam
NM_173397.1	D930001I22Rik
NM_197985.2	Adipor2
NM_023041.2	Pex19
NM_007469.2	Apoc1
NM_172768.1	A930008A22Rik
NM_011921	Aldh1a7
NM_016895.2	Ak2
NM_009605.3	Acdc
NM_025988.1	Acbd4
NM_026384.2	Dgat2
NM_007385.2	Apoc4
NM_013681.1	Syn2
NM_027852.1	Rarres2
NM_010719.2	Lipe
NM_145567.1	Hibadh
NM_007428.2	Agt
NM_019759.1	Dpt
NM_177041.2	A930017E24Rik
NM_018784.1	Siat10
NM_181315.2	Car5b
NM_020568.1	S3-12
NM_029956.2	Mmab
NM_011146.1	Pparg
NM_021391.2	Ppp1r1a
NM_017370.1	Hp
NM_010271.2	Gpd1
NM_011837.1	Ly6h
NM_153557.1	BC029214
NM_021304.2	Abhd1
NM_007981.2	Acsl1
NM_145635.1	BC054059
NM_008377.1	Lrig1
NM_133764.1	0610006O14Rik
NM_145478.1	Pim3
NM_133670.1	Sult1a1
NM_133898.1	B230342M21Rik
NM_019946.3	Mgst1
NM_008525.3	Alad
NM_026633.1	9530058B02Rik
NM_009676.1	Aox1
NM_172715.1	4933408F15
NM_011327.1	Scp2
NM_011349.2	Sema3f
NM_181404.3	D330024H06Rik
NM_026504.1	D5Ertd33e
NM_021719.1	Cldn15
NM_175324.2	5730439E10Rik
NM_011829.2	Impdh1
NM_181315.2	Car5b
NM_008819.2	Pemt
NM_007808.2	Cycs
NM_013462.1	Adrb3
NM_009834.1	Ccrn4l
NM_025794.1	Etfdh
NM_009675.1	Aoc3
NM_008509.1	Lpl
NM_009593.1	Abcg1
NM_013864	Ndrg2
NM_172904.1	9830160G03Rik
NM_134042.1	Aldh6a1
NM_144880.1	Ppp2r5a
NM_009285	Stc1
NM_133232.1	Pfkfb3
NM_145558.1	Hadhb
NM_178373.2	Cidec
NM_153526.2	Insig1
NM_021462.2	Mknk2
NM_146139.1	Vav3
NM_173007.1	Tm4sf12
XM_181333.2	1300001I01Rik
XM_143732.2	Hint2
NM_024236.1	Qdpr
NM_178389.2	Gale
NM_011994.1	Abcd2
NM_007940.2	Ephx2
NM_007647.1	Entpd5
NM_010634.1	Fabp5
NM_009669	Amy2
NM_013650.1	S100a8
NM_025567.1	Cyc1
NM_020581.1	Angptl4
NM_009944.2	Cox7a1
NM_007817.1	Cyp2f2
NM_021381.3	Gpr73
NM_008144.3	Bscl2
NM_176933.3	Dusp4
NM_025558.2	1810044O22Rik
NM_021719.1	Cldn15
NM_198093.2	Elmo1
NM_009252.1	Serpina3n
NM_021304.2	Abhd1
NM_008993.1	Pxmp2
NM_010313.1	Gnb5
NM_080639.2	Timp4
NM_007830.2	Dbi
NM_009949	Cpt2
NM_023374.3	Sdhb
NM_027430.1	2610205H19Rik
NM_023133.1	Rps19
NM_009778.1	C3
NM_007382	Acadm
NM_178795.3	B430315C20Rik
NM_145562.1	9130213B05Rik
NM_016741.1	Scarb1
NM_018763.1	Chst2
NM_026071.1	Slc25a19
NM_013842.2	Xbp1
NM_198024.1	C130037N17Rik
NM_021893.2	Pdcd1lg1
NM_009949	Cpt2
NM_153173.1	Hist1h4h
NM_025802.1	Pnpla2
NM_011016.1	Orm2
NM_008615	Mod1
NM_133626.1	Rrbp1
NM_177654.2	BC034902
NM_009526.2	Wnt6
NM_178072.2	Glcci1
NM_011638.3	Tfrc
NM_016895.2	Ak2
NM_019414	Selenbp2
NM_144807.2	Chpt1
NM_133943.1	Hsd3b7
NM_016710.1	Nsbp1
NM_145130.1	Grcc3f
NM_011327.1	Scp2
NM_027460.1	5730438N18Rik
NM_024229.2	Pcyt2
NM_019686.3	Cib2
NM_021525.2	Rcl1
NM_153779.1	Amid
NM_007603.2	Capn6
NM_144932.2	BC021611
NM_007988.1	Fasn
NM_183249.1	1100001G20Rik
NM_026159.2	0610039N19Rik
NM_013514.2	Epb4.9
NM_011898.2	Spry4
NM_007383.2	Acads
NM_009737.1	Bcat2
NM_175643.1	Adamts2
NM_007621.1	Cbr2
NM_029956.2	Mmab
NM_026784.1	Pmvk
NM_009204.1	Slc2a4
NM_145890.1	Tcfcp2l2
NM_011837.1	Ly6h
NM_010476.2	Hsd17b7
NM_199026.1	Pigl
NM_145962.1	Pank3
NM_198292.2	Tex2
NM_010087.2	Dtna
NM_019811.2	Acas2
NM_007639.1	Cd1d1
NM_146006	Lss
NM_008872	Plat
NM_145472.1	C030006K11Rik
NM_007861	Dld
NM_138601.1	D10Jhu81e
NM_178074.2	Xpnpep2
NM_007436.1	Aldh3a1
NM_001001327.1	Vkorc1l1
NM_007438.2	Aldoa
NM_010941.3	Nsdhl
NM_011802.1	Clpx
NM_020559.1	Alas1
NM_178405.2	Atp1a2
NM_022984.3	Retn
NM_025569.1	Mgst3
NM_009381.2	Thrsp
NM_025661.1	Ormdl3
NM_139302.1	Sh3glb2
XM_283903.2	B430201A12Rik
NM_026121.1	Bag4
NM_145379.1	Mrgprf
NM_172582.1	Coq6
NM_007620.1	Cbr1
NM_010329.1	Gp38
NM_010809.1	Mmp3
NM_026164.1	1200006O19Rik
NM_133666.1	Ndufv1
NM_178149.2	1500004A08Rik
NM_173451.1	9330196J05Rik
NM_026159	0610039N19Rik
NM_011256.1	Pitpnm2
NM_008851.1	Pitpnm1
NM_010515.1	Igf2r
NM_008713.2	Nos3
NM_054049	Osr2
NM_013658.2	Sema4a
NM_019961.2	Pex3
NM_027896.1	Coasy
NM_145427.1	Atpaf2
NM_010216.1	Figf
NM_009338.1	Acat2
NM_023132.1	Renbp
NM_138581.1	1700088E04Rik
NM_029673.2	Immt
NM_153150.1	Slc25a1
NM_148938.2	Slc1a3
NM_028732.2	4632428N05Rik
NM_008064.2	Gaa
NM_008969.1	Ptgs1
NM_145988.1	1700108L22Rik
NM_019769	1500003O03Rik
NM_178577.3	MGC18837
NM_007760.1	Crat
NM_023792.1	Pank1
NM_009721.2	Atp1b1
NM_010299.2	Gm2a
NM_024471.2	Lias
NM_173375	BC064033
NM_146230.2	MGC29978
NM_010356.2	Gsta3
NM_177266.3	A930009M04Rik
NM_008323.1	Idh3g
NM_019699.1	Fads2
NM_025358.1	Ndufa9
NM_009696.2	Apoe
NM_013459.1	Adn
NM_008397.2	Itga6
NM_015744	Enpp2
NM_010111.2	Efnb2
NM_139237.1	Nol6
NM_174995.1	Mgst2
NM_146091.2	5730596K20Rik
NM_026646.1	Slc25a22
NM_198176.1	C78212
NM_019826.2	Ivd
NM_007386.1	Aco1
NM_009201.1	Slc1a5
NM_001037927.1	LOC626359
NM_031843.2	Dpp7
NM_008484.1	Lamb3
NM_010322.2	Gnpat
NM_178212	Hist2h2aa2
NM_025821.2	Carhsp1
NM_009152.2	Sema3a
NM_027324.2	Sfxn1
NM_009388.2	Tkt
NM_029956.2	Mmab
NM_007451.2	Slc25a5
NM_173785.2	A230051G13Rik
NM_025650.1	Uqcr
NM_172266.1	BC013667
NM_178389.2	Gale
NM_025909.1	2010001O09Rik
NM_175165.2	5430420C16Rik
NM_027430.1	2610205H19Rik
NM_198091.1	Usp2
NM_026504.1	D5Ertd33e
NM_009636.1	Aebp1
NM_007678.1	Cebpa
NM_033612.1	Ela1
NM_153389.2	Atp10d
NM_021463.2	Prps1
NM_030225.3	Dlst
NM_007382	Acadm
NM_027872.1	1200006F02Rik
NM_146177.1	Suv420h2
NM_026695.2	Etfb
NM_027324.2	Sfxn1
NM_007856.2	Dhcr7
NM_030206.1	Cygb
NM_009427.1	Tob1
NM_011339.1	Cxcl15
NM_016741.1	Scarb1
NM_020042.1	Mocs1
NM_176921.2	6030419C18Rik
NM_054043.1	Msi2h
NM_197988.1	1190005I06Rik
NM_026637.2	A030007L17Rik
XM_129092.1	2010003K11Rik
NM_026951.1	Pex11c
NM_153064.3	Ndufs2
NM_023824.2	Paqr4
NM_031874.3	Rab3d
NM_021534.2	Pxmp4
NM_026091.1	1700037H04Rik
NM_010809.1	Mmp3
NM_145942.2	Hmgcs1
NM_025318.1	0610009E20Rik
NM_025526.1	2310020H20Rik
NM_025569.1	Mgst3
NM_007533.2	Bckdha
NM_181390.1	Mustn1
NM_011581.1	Thbs2
NM_010941.3	Nsdhl
NM_011131.2	Pold1
NM_011434.1	Sod1
NM_015776	Mfap5
NM_197979.1	1110020P15Rik
NM_010881.1	Ncoa1
NM_178111.2	Trp53inp2
NM_019686.3	Cib2
NM_133941.1	Dhx32
NM_019972.2	Sort1
NM_179203.1	Atad3a
NM_030244	Ier5l
NM_175640.1	Plin
NM_008175.2	Grn
NM_173047.2	Cbr3
NM_013671.2	Sod2
NM_033146.1	1500005A01Rik
NM_018746.1	Itih4
NM_021557	Rdh11
NM_012033.2	Tinag
NM_178701.2	Lrrc5
NM_013549.1	Hist2h2aa1
NM_007805.2	Cyb561
NM_026658.1	Mto1
NM_010477.2	Hspd1
NM_009822.1	Cbfa2t1h
NM_025492.1	1700020L24Rik
NM_010333	Edg5
NM_008663.1	Myo7a
NM_146256.2	BC034099
NM_145137	Mgl2
NM_153153.1	Svil
NM_008618.2	Mdh1
NM_026837.1	1110038M16Rik
NM_010512.2	Igf1
NM_022316.1	Smoc1
NM_138741.1	Sdpr
NM_053097.1	Cml3
NM_023184.2	Klf15
NM_009338	Acat2
NM_175643.1	Adamts2
NM_011327.1	Scp2
NM_019694.1	Letm1
NM_025407.2	Uqcrc1
NM_013820.1	Hk2
NM_008713.2	Nos3
NM_030210.1	Aacs
NM_011658.1	Twist1
NM_026071.1	Slc25a19
NM_053158.1	Mrpl1
NM_172532.1	Aldh5a1
NM_011945.1	Map3k1
NM_009468.1	Dpysl3
NM_172745.1	Tufm
NM_008800.1	Pde1b
NM_024229.2	Pcyt2
NM_013654	Ccl7
NM_026454.2	2510010F15Rik
NM_026728.1	D4Ertd765e
NM_024197.1	Ndufa10
NM_009842.1	Cd151
NM_011675.1	Uck1
XM_203370.3	Tex2
NM_019978.1	Dcamkl1
NM_018871.2	Ywhag
NM_023196.2	Pla2g12a
NM_009029.1	Rb1
NM_172291.1	BC024806
NM_011843.1	Mbc2
NM_139308.1	Stard7
NM_009101.1	Rras
NM_010176.1	Fah
NM_025899.1	Uqcrc2
NM_145499.1	Cyp2c70
XM_128528.2	BC003965
NM_011675.1	Uck1
NM_007606.2	Car3
NM_080633.1	Aco2
NM_010911.1	Nfs1
NM_145460	BC019806
NM_028875.1	Xrcc3
NM_011158.2	Prkar2b
NM_019733.1	Rbpms
NM_178192	Hist1h4a
NM_153516.1	Bcl2l13
NM_023556.2	Mvk
NM_026742.1	1110007M04Rik
NM_024221.2	Pdhb
NM_027204.2	Mrpl12
NM_134469.2	Fdps
NM_010279.2	Gfra1
NM_145743.1	Lace1
NM_024289	Osbpl5
NM_010421	Hexa
NM_008793.1	Pcsk4
NM_026728.1	D4Ertd765e
NM_019966.1	Mlycd
NM_009371.2	Tgfbr2
XM_130172.4	Uap1l1
NM_026009.1	2610204L23Rik
NM_054041.1	Antxr1
NM_177729.2	4930477M19
NM_011994.1	Abcd2
NM_178799.2	9330129D05Rik
NM_008695.1	Nid2
NM_030250.1	D10Ertd438e
NM_030116.1	Mrpl9
NM_177157.2	2010323F13Rik
NM_015749.1	Tcn2
NM_178162.2	Hrbl
NM_145978.1	Pdlim2
NM_178210.1	Hist1h4j
NM_008698.1	Nipsnap1
NM_029020.2	4833412N02Rik
NM_024479.1	Wbscr27
NM_021556.2	Mrps30
NM_177648.2	Tmem15
NM_028975.2	1600019D15Rik
NM_172780.1	Slc9a6
NM_011885.2	Mrps12
NM_010941.3	Nsdhl
NM_021327.1	Tnip1
NM_027857.2	Acy3
NM_145616.2	D430025H09Rik
NM_024406.1	Fabp4
XM_127497.2	Ptcd2
NM_007918.2	Eif4ebp1
XM_127496.5	Hmgcr
XM_134593.3	4932417I16Rik
NM_009597.1	Accn2
NM_138670.1	Mpst
XM_204313.2	2300009A05Rik
NM_008107	Gdf1
NM_009963.3	Cry2
NM_009506.1	Vegfc
NM_183308.1	Pon2
XM_130347.1	Ndufs3
NM_133774.2	Stard4
NM_207237	Man1c1
NM_016774.2	Atp5b
NM_028975.2	1600019D15Rik
NM_144538.1	Rab3il1
NM_013479.1	Bcl2l10
NM_023655.1	Trim29
NM_024251.2	2010301N04Rik
NM_015806.2	Mapk6
NM_023655.1	Trim29
NM_173751.3	Ilvbl
NM_025889	2410001H17Rik
NM_138656.1	Mvd
NM_013691.1	Thbs3
NM_009744.2	Bcl6
NM_172935	5730457F11Rik
NM_133746.2	2810048G17Rik
NM_016678	Reck
NM_145928	D14Ertd226e
NM_145215.1	Wbscr21
NM_145558	Hadhb
NM_054077.2	Prelp
NM_146161.1	Arhgap24
NM_053119.1	Echs1
NM_007397.1	Acvr2b
NM_175438	Aldh4a1
NM_025363.2	1110001J03Rik
NM_009943.1	Cox6a2
NM_133249	Ppargc1b
NM_198653.1	2010002H18Rik
NM_023644.2	Mccc1
NM_023742.1	Dtx2
XM_126634.3	1110012N22Rik
NM_026599.3	4933421H10Rik
NM_011055	Pde3b
NM_025455.1	1810010N17Rik
NM_029519.2	5830461H18Rik
NM_011859.2	Odd1
NM_130884.1	Idh3b
NM_199195.1	Bckdhb
XM_283954.2
NM_025500.1	Mrpl37
NM_026061.1	Ndufb8
NM_007483.2	Rhob
NM_010346	Grb7
NM_028091.2	Osgepl1
NM_175643.1	Adamts2
NM_008090.3	Gata2
NM_145615.2	Etfa
NM_024427	Tpm1
NM_016895.2	Ak2
NM_016768.1	Pbx3
NM_080555.1	Ppap2b
NM_008917.1	Ppt1
NM_001033476.1	AI450948
NM_011809.2	Ets2
XM_133717	4933427G17Rik
NM_178211.1	Hist1h4k
NM_030241.2	2410195B05Rik
NM_023646.2	Dnaja3
NM_029803.1	2310061N23Rik
NM_009270.2	Sqle
NM_130864.2	Acaa1
NM_018753.3	Ywhab
NM_133810.2	Stk17b
NM_026508.1	Trap1
NM_010764	Man2b1
NM_008399.1	Itgae
NM_146091.2	5730596K20Rik
NM_029573.2	Idh3a
NM_029096.1	1110008J03Rik
NM_183086.1	Mrps10
NM_011146.1	Pparg
NM_134011.1	Tbrg4
NM_013599.2	Mmp9
NM_020003.1	0610031J06Rik
XM_133510.4	Mcee
NM_144874.2	Cox15
NM_026993.1	Ddah1
NM_198656.1	Gm1010
NM_020010.1	Cyp51
NM_023065.2	Ifi30
NM_009940.1	Coq7
NM_029337.1	Ep400
NM_183275.1	1110002N22Rik
NM_145428.1	BC003479
NM_007381.2	Acadl
NM_080555.1	Ppap2b
NM_019769.2	1500003O03Rik
NM_031196.1	Slc19a1
NM_009153.1	Sema3b
NM_133201.1	Mfn2
NM_021527.1	Mkks
NM_146091.2	5730596K20Rik
NM_026411.1	1700021F05Rik
NM_011979.1	Vnn3
NM_027008.1	Kctd5
NM_010589.3	Jak3
NM_028846.1	Usp20
NM_026555.1	Rcn3
NM_011656.1	Tuft1
NM_145486.2	9530046H09Rik
XM_193767.2	9930012K11Rik
NM_172291.1	BC024806
NM_011529.1	Tank
NM_027215	5033425B17Rik
NM_008129.2	Gclm
NM_020277.1	Trpm5
NM_175321.2	4931414L13Rik
NM_026452	2310005O14Rik
NM_172398.2	2310005E10Rik
NM_145978.1	Pdlim2
NM_025434.2	Mrps28
NM_019417.1	Pdlim4
NM_178888.3	Garnl3
NM_145573.1	Mrps35
NM_172952.1	Gphn
NM_199143.1	D6Ertd365e
NM_009320.3	Slc6a6
NM_026708.1	0610007A15Rik
NM_173763.2	BC037135
NM_178577.3	MGC18837
NM_028419.1	2900070E19Rik
NM_009368.1	Tgfb3
NM_134037.2	Acly
NM_172372.1	Wdrx1
NM_172051.1	C630016B22Rik
NM_053122.2	Immp2l
XM_147798.4	Slc4a7
XM_177016.2	1110008B24Rik
NM_011413	Slp
NM_178696.2	B430110G05Rik
NM_020003.1	0610031J06Rik
NM_027853.1	0610006F02Rik
NM_145615.2	Etfa
NM_010708.1	Lgals9
NM_001017429.2	Cox17
NM_021443.1	Ccl8
NM_028030.2	Rbpms2
NM_145573	Mrps35
NM_153168.1	Lars2
NM_024177.2	Mrpl38
NM_009075.1	Rpia
NM_153574.1	D430015B01Rik
NM_025801.1	Pgd
NM_008608.2	Mmp14
NM_028493.1	Rhobtb3
NM_023065.2	Ifi30
NM_178700.2	Grsf1
NM_024284.1	Hagh
NM_009255.2	Serpine2
XM_133067.3	Arhgef5
NM_009113.2	S100a13
NM_027919.1	1300017K07Rik
NM_011183.1	Psen2
NM_197980.1	2810437L13Rik
NM_054102.1	Ivns1abp
NM_026928.1	1810014F10Rik
NM_178601.2	D1Wsu40e
NM_177270.3	Cdkl2
NM_153162.2	Txnrd3
NM_029963.2	Mrps5
NM_138719.1	Gnb5
NM_011413	Slp
NM_172729.1	Card4
NM_172992.2	Phtf2
NM_172269.2	Vps18
NM_177620.2	Rin3
NM_008976.1	Ptpn14
NM_207650.1	Dtna
NM_031881.1	Nedd4l
NM_013876.2	Rnf11
NM_026424.2	1500041J02Rik
NM_173189.2	Mcph1
NM_173180.2	Pmpca
NM_010497.1	Idh1
NM_028132	Pgm2
NM_029272.1	Ndufs7
NM_177564.2	BC022224
NM_023587	Ptplb
XM_109883.4	Acac
NM_028500.1	Calr3
NM_019781.1	Pex14
XM_137059.4	1110021L09Rik
NM_020581	Angptl4
NM_010315.2	Gng2
NM_146118.2	Slc25a25
NM_024217.2	Cklfsf3
NM_030704.1	Hspb8
NM_183112.1	1700029I15Rik
NM_172584.1	Itpk1
NM_023196	Pla2g12a
NM_009942.1	Cox5b
NM_026235.2	5430431G03Rik
NM_019671.1	Net1
NM_025597.1	Ndufb3
NM_022420.1	Gprc5b
NM_012019.2	Pdcd8
NM_029653.1	Dapk1
NM_172513.2	BC049806
NM_198001.1	1110008P14Rik
NM_025641.2	Uqcrh
NM_008809.1	Pdgfrb
NM_153064.3	Ndufs2
NM_021398.1	Slc43a3
XM_149178.1	Ptpns1
NM_198095.1	Bst2
NM_138597	Atp5o
NM_026744.1	Mrpl53
NM_178051.3	1810059A23Rik
NM_010433.1	Hipk2
NM_134255.2	Elovl5
NM_183171.1	Fez1
NM_013898.1	Timm8a
NM_024477.2	AI428795
NM_011891.2	Sgcd
NM_153420.1	C130099A20Rik
NM_026776.3	D11Wsu68e
NM_019681.2	Freq
NM_010477.2	Hspd1
NM_145570.1	BC014699
NM_175003.2	AU040829
NM_016900.2	Cav2
NM_025571.1	Magmas
NM_011594.2	Timp2
XM_126649.3	1700023F06Rik
NM_173426.1	1700012H17Rik
NM_026439.1	2610001E17Rik
NM_024437	Nudt7
NM_025835.1	Pccb
NM_020271.1	Pdxp
NM_019879.1	Suclg1
NM_144784.2	Acat1
NM_028037.1	2410021P16Rik
NM_029364.1	Gns
NM_009967.1	Crygs
NM_018746.1	Itih4
XM_148334.1	Ppl
NM_144815.1	Cecr5
NM_013896.2	Timm10
NM_178379.2	Cox10
NM_181748.1	Gpr120
NM_198165.1	6720425G15Rik
NM_007802.2	Ctsk
NM_013473.2	Anxa8
NM_207142.1	Olfr1036
NM_011971.2	Psmb3
NM_153790.1	Scarf2
NM_172784.1	Lrp11
NM_021297.1	Tlr4
NM_138591.1	Gfm
NM_145385.1	Mlf2
NM_133835.1	Ubadc1
NM_134118.1	Gpsn2
NM_025436.1	Sc4mol
NM_199146.1	LOC209387
NM_026125.1	1110035L05Rik
NM_007748.2	Cox6a1
NM_026794.2	Deb1
NM_007671.2	Cdkn2c
NM_023331.2	Mrpl46
NM_172463.3	Sned1
NM_007747	Cox5a
NM_145978.1	Pdlim2
NM_144559.1	Fcrl3
NM_011792.3	Bace1
NM_023543.1	Chn2
NM_009505.2	Vegfa
NM_025946.2	2010100O12Rik
NM_033080.1	D7Rp2e
NM_145933.2	St6gal1
NM_172291.1	BC024806
NM_019758.2	Mtch2
NM_011125.1	Pltp
XM_110101.3	BC025519
XM_148966.4	Inhbb
NM_020286.2	Phemx
XM_132686.3	Slc41a3
NM_008492.2	Ldh2
NM_023055.1	Slc9a3r2
NM_011984.1	Homer3
NM_178411	Zfp334
NM_133918.1	Emilin1
NM_026398.2	Pop5
NM_008340.2	Igfals
NM_172477.1	B930096L08Rik
NM_010926.1	Noc4
NM_153783.2	Paox
NM_009775.2	Bzrp
