# Supplementary material for: De-Novo Identification of PPARγ/RXR Binding Sites and Direct Targets during Adipogenesis
Source: PLoS One. 2009 Mar 20;4(3):e4907. doi: 10.1371/journal.pone.0004907 (PMC2654672; doi:10.1371/journal.pone.0004907)
Supplement: Spreadsheet S3 — PPARg clusters (2953). Location of PPARg binding clusters (0.33 MB XLS) [file pone.0004907.s022.xls]

## Sheet: PPAR clusters (2953)
Coordinates middle of overlap	ID	moPET count
chr2:98463809-98463809	chr2.98460416	209
chr14:18209912-18209912	chr14.18204642	113
chr9:35055126-35055126	chr9.35054888	91
chr5:3001887-3001887	chr5.3000022	84
chr14:39187708-39187708	chr14.39187490	79
chr11:3002322-3002322	chr11.3000026	46
chr9:30249018-30249018	chr9.3000041	45
chrY:2599820-2599820	chrY.2594433	39
chr4:3017362-3017362	chr4.3015269	38
chr17:39454106-39454106	chr17.39451055	37
chrY:1311694-1311694	chrY.1307382	34
chr8:24561179-24561179	chr8.24560347	28
chr10:116884336-116884336	chr10.116873406	21
chr10:116693038-116693038	chr10.116685364	20
chrY:1118593-1118593	chrY.109765	20
chr10:118015981-118015981	chr10.118014073	19
chr12:3110062-3110062	chr12.3104142	18
chrY:625006-625006	chrY.562363	18
chr10:116994715-116994715	chr10.116987056	16
chr10:116783282-116783282	chr10.116781206	14
chrY:1051026-1051026	chrY.1041304	14
chrY:1448086-1448086	chrY.1444564	14
chrY:1494051-1494051	chrY.1476865	14
chr13:77902521-77902521	chr13.77902456	13
chrY:1148440-1148440	chrY.1145096	13
chr11:3042589-3042589	chr11.3036460	12
chr11:30549618-30549618	chr11.3053985	12
chr5:64605736-64605736	chr5.64605197	12
chr8:110026864-110026864	chr8.110024015	12
chrY:1206091-1206091	chrY.1203028	12
chrY:1848109-1848109	chrY.1830589	12
chrY:753484-753484	chrY.736732	12
chr11:3093999-3093999	chr11.3091223	11
chr16:35136913-35136913	chr16.35136361	11
chrY:979798-979798	chrY.975321	11
chr11:3065722-3065722	chr11.3065048	10
chr12:67978192-67978192	chr12.67976700	10
chr12:75722962-75722962	chr12.75720728	10
chr7:25100859-25100859	chr7.25100285	10
chrY:2705599-2705599	chrY.2698055	10
chrY:317908-317908	chrY.310322	10
chrY:575905-575905	chrY.55374	10
chrY:646555-646555	chrY.625639	10
chrY:659588-659588	chrY.642562	10
chrY:679209-679209	chrY.655747	10
chrY:69981-69981	chrY.692979	10
chr11:3033164-3033164	chr11.3028875	9
chr11:87239243-87239243	chr11.87238311	9
chr15:74914031-74914031	chr15.74912784	9
chr17:33386409-33386409	chr17.33385132	9
chr2:77719644-77719644	chr2.77718454	9
chr4:98000944-98000944	chr4.98000567	9
chr5:137357177-137357177	chr5.137356328	9
chr6:103614888-103614888	chr6.103614857	9
chrX:71899223-71899223	chrX.71896337	9
chrY:1321051-1321051	chrY.1316675	9
chrY:2658910-2658910	chrY.2649380	9
chrY:462874-462874	chrY.460489	9
chr11:3073930-3073930	chr11.3070930	8
chr17:55693699-55693699	chr17.55692884	8
chr2:144060319-144060319	chr2.144059976	8
chr2:77685980-77685980	chr2.77684761	8
chr2:77740466-77740466	chr2.77738803	8
chr5:146565427-146565427	chr5.146565240	8
chr5:36199490-36199490	chr5.36199061	8
chr7:134031697-134031697	chr7.134030584	8
chr7:30521070-30521070	chr7.30520419	8
chr7:37893883-37893883	chr7.37892445	8
chr8:38284771-38284771	chr8.38284342	8
chr8:90857626-90857626	chr8.90857210	8
chrY:1034121-1034121	chrY.1025552	8
chrY:143410-143410	chrY.1395247	8
chrY:1468285-1468285	chrY.1465040	8
chrY:1651008-1651008	chrY.1638981	8
chrY:1770850-1770850	chrY.1767061	8
chrY:530700-530700	chrY.522056	8
chrY:86220-86220	chrY.84552	8
chrY:999021-999021	chrY.990604	8
chr11:116015099-116015099	chr11.116014651	7
chr11:3076511-3076511	chr11.3075223	7
chr11:60654412-60654412	chr11.60651140	7
chr13:37884526-37884526	chr13.37884221	7
chr13:48206057-48206057	chr13.48205387	7
chr13:98396256-98396256	chr13.98395841	7
chr15:99551931-99551931	chr15.99550965	7
chr16:92164560-92164560	chr16.92164089	7
chr18:3005582-3005582	chr18.3004111	7
chr19:10623319-10623319	chr19.10620303	7
chr19:23257037-23257037	chr19.23255844	7
chr2:163684442-163684442	chr2.163684024	7
chr2:32071042-32071042	chr2.32070124	7
chr2:77702799-77702799	chr2.77702045	7
chr2:77704282-77704282	chr2.77703521	7
chr2:77723553-77723553	chr2.77720971	7
chr2:77726614-77726614	chr2.77724758	7
chr2:77747030-77747030	chr2.77741722	7
chr3:10185441-10185441	chr3.10183670	7
chr3:10190130-10190130	chr3.10188386	7
chr3:10190753-10190753	chr3.10190521	7
chr3:79714192-79714192	chr3.79713767	7
chr6:88697939-88697939	chr6.88697455	7
chr6:91547980-91547980	chr6.91546199	7
chr7:28533898-28533898	chr7.28533537	7
chr8:47903089-47903089	chr8.47902735	7
chr8:97575328-97575328	chr8.97574633	7
chrY:101628-101628	chrY.101373	7
chrY:113276-113276	chrY.1122288	7
chrY:1615335-1615335	chrY.1614769	7
chrY:2573279-2573279	chrY.2572860	7
chrY:285781-285781	chrY.276612	7
chrY:883267-883267	chrY.878911	7
chrY:965286-965286	chrY.962516	7
chr10:77701047-77701047	chr10.77700606	6
chr11:3083766-3083766	chr11.3083293	6
chr11:3087896-3087896	chr11.3084927	6
chr11:35594118-35594118	chr11.35593472	6
chr11:60025758-60025758	chr11.60025574	6
chr11:87259829-87259829	chr11.87259178	6
chr12:53318191-53318191	chr12.53317769	6
chr14:45743379-45743379	chr14.45741965	6
chr14:54783214-54783214	chr14.54782256	6
chr14:65101750-65101750	chr14.65101115	6
chr15:8778641-8778641	chr15.8777709	6
chr15:88685964-88685964	chr15.88685117	6
chr15:99544111-99544111	chr15.99542678	6
chr16:18600653-18600653	chr16.18600213	6
chr17:28772918-28772918	chr17.28772411	6
chr17:55704633-55704633	chr17.55702747	6
chr19:36002777-36002777	chr19.36000839	6
chr19:5800284-5800284	chr19.5799276	6
chr2:38773107-38773107	chr2.38771802	6
chr2:77691101-77691101	chr2.77688847	6
chr2:77730976-77730976	chr2.77728172	6
chr2:77735697-77735697	chr2.77734938	6
chr2:77778440-77778440	chr2.77776933	6
chr3:56663638-56663638	chr3.56663429	6
chr3:90340133-90340133	chr3.90339809	6
chr4:107513144-107513144	chr4.107512550	6
chr5:115750812-115750812	chr5.115750472	6
chr5:134825783-134825783	chr5.134825341	6
chr5:145485126-145485126	chr5.145484576	6
chr5:28368588-28368588	chr5.28367688	6
chr6:113401720-113401720	chr6.113396482	6
chr6:5459681-5459681	chr6.5459249	6
chr6:58881331-58881331	chr6.58880017	6
chr6:84234032-84234032	chr6.84233594	6
chr7:127758402-127758402	chr7.127757792	6
chr7:79608355-79608355	chr7.79608131	6
chr8:10935465-10935465	chr8.10934995	6
chr8:113612173-113612173	chr8.113611316	6
chr8:123350817-123350817	chr8.123350009	6
chr8:129738384-129738384	chr8.129737942	6
chr8:14996725-14996725	chr8.14995580	6
chrX:71919258-71919258	chrX.71913675	6
chrY:1154144-1154144	chrY.1151389	6
chrY:1280757-1280757	chrY.1276994	6
chrY:1337856-1337856	chrY.1335355	6
chrY:698417-698417	chrY.678376	6
chr1:135746738-135746738	chr1.135746341	5
chr1:189064234-189064234	chr1.189063887	5
chr1:54736096-54736096	chr1.54735393	5
chr1:87422878-87422878	chr1.87422293	5
chr10:106854108-106854108	chr10.106853869	5
chr10:116869055-116869055	chr10.116868260	5
chr10:116870544-116870544	chr10.116870443	5
chr10:127740613-127740613	chr10.127739795	5
chr10:38585193-38585193	chr10.38584769	5
chr10:39767039-39767039	chr10.39766584	5
chr10:76143647-76143647	chr10.76143084	5
chr11:100772434-100772434	chr11.100771892	5
chr11:100780531-100780531	chr11.100778663	5
chr11:101474588-101474588	chr11.101474100	5
chr11:108827940-108827940	chr11.108827761	5
chr11:120316578-120316578	chr11.120316240	5
chr11:3035082-3035082	chr11.3034732	5
chr11:3051223-3051223	chr11.3048402	5
chr11:3053127-3053127	chr11.3051472	5
chr11:3099725-3099725	chr11.3097874	5
chr11:32121662-32121662	chr11.32121067	5
chr11:50082496-50082496	chr11.50081759	5
chr11:53657000-53657000	chr11.53655774	5
chr11:69234191-69234191	chr11.69233372	5
chr11:74465664-74465664	chr11.74464990	5
chr11:76524431-76524431	chr11.76523934	5
chr11:84776108-84776108	chr11.84775648	5
chr11:86652762-86652762	chr11.86651964	5
chr11:87278869-87278869	chr11.87278424	5
chr11:88840586-88840586	chr11.88840340	5
chr11:94989263-94989263	chr11.94988225	5
chr11:97252181-97252181	chr11.97251544	5
chr12:111890554-111890554	chr12.111890095	5
chr13:45400700-45400700	chr13.45399611	5
chr15:102298386-102298386	chr15.102298226	5
chr15:35315743-35315743	chr15.35315362	5
chr15:56176552-56176552	chr15.56174628	5
chr15:76907505-76907505	chr15.76907034	5
chr15:91007826-91007826	chr15.91007393	5
chr15:96539147-96539147	chr15.96538821	5
chr16:13434637-13434637	chr16.13434045	5
chr16:18325639-18325639	chr16.18325379	5
chr16:30107914-30107914	chr16.30107288	5
chr16:57312861-57312861	chr16.57312504	5
chr16:84970902-84970902	chr16.84969725	5
chr17:32179305-32179305	chr17.32178513	5
chr17:33388051-33388051	chr17.33387423	5
chr17:55697233-55697233	chr17.55696855	5
chr17:5762506-5762506	chr17.5761858	5
chr17:8137902-8137902	chr17.8137479	5
chr17:83992516-83992516	chr17.83991951	5
chr18:13705846-13705846	chr18.13704868	5
chr18:21076938-21076938	chr18.21076605	5
chr18:37932570-37932570	chr18.37932035	5
chr18:74904519-74904519	chr18.74904316	5
chr19:15313312-15313312	chr19.15311075	5
chr19:23424599-23424599	chr19.23421497	5
chr19:41870336-41870336	chr19.41868819	5
chr19:6268794-6268794	chr19.6268277	5
chr2:145199348-145199348	chr2.145199044	5
chr2:152430514-152430514	chr2.152430219	5
chr2:159950257-159950257	chr2.159948929	5
chr2:167385735-167385735	chr2.167384990	5
chr2:181847115-181847115	chr2.181846780	5
chr2:26411948-26411948	chr2.26411246	5
chr2:30203606-30203606	chr2.30202812	5
chr2:30251443-30251443	chr2.30250850	5
chr2:34715836-34715836	chr2.34715416	5
chr2:49393391-49393391	chr2.49392534	5
chr2:77677622-77677622	chr2.77675330	5
chr2:77680024-77680024	chr2.77679152	5
chr2:77710214-77710214	chr2.77709991	5
chr2:77751824-77751824	chr2.77751654	5
chr2:77766174-77766174	chr2.77765162	5
chr2:84651611-84651611	chr2.84650963	5
chr3:10050635-10050635	chr3.10049500	5
chr3:10196545-10196545	chr3.10195924	5
chr3:41606099-41606099	chr3.41605728	5
chr3:65903028-65903028	chr3.65902341	5
chr4:108925196-108925196	chr4.108924832	5
chr4:131542169-131542169	chr4.131541670	5
chr4:134006598-134006598	chr4.134006172	5
chr4:63984327-63984327	chr4.63984251	5
chr4:86161663-86161663	chr4.86161130	5
chr5:104097043-104097043	chr5.104096510	5
chr5:116166688-116166688	chr5.116166177	5
chr5:116680393-116680393	chr5.116679936	5
chr5:123370928-123370928	chr5.123370168	5
chr5:124686715-124686715	chr5.124686378	5
chr5:125683085-125683085	chr5.125682688	5
chr5:136199034-136199034	chr5.136198689	5
chr5:136300889-136300889	chr5.136300111	5
chr5:139429065-139429065	chr5.139428679	5
chr5:151691204-151691204	chr5.151690243	5
chr5:23579280-23579280	chr5.23579097	5
chr5:29709250-29709250	chr5.29708851	5
chr5:75438099-75438099	chr5.75438024	5
chr5:93580057-93580057	chr5.93579522	5
chr6:108442855-108442855	chr6.108442090	5
chr6:113389514-113389514	chr6.113389204	5
chr6:113453169-113453169	chr6.113452501	5
chr6:118445775-118445775	chr6.118444722	5
chr6:119365149-119365149	chr6.119364664	5
chr6:124642188-124642188	chr6.124641561	5
chr6:127396780-127396780	chr6.127396452	5
chr6:129137484-129137484	chr6.129136660	5
chr6:135576087-135576087	chr6.13557017	5
chr6:138105673-138105673	chr6.138104900	5
chr6:140592041-140592041	chr6.140591429	5
chr6:144711246-144711246	chr6.144710103	5
chr6:147675519-147675519	chr6.147675111	5
chr6:3133662-3133662	chr6.3133067	5
chr6:35217709-35217709	chr6.35216917	5
chr6:50496597-50496597	chr6.50495720	5
chr6:59107759-59107759	chr6.59107343	5
chr6:72146364-72146364	chr6.72145986	5
chr6:7683340-7683340	chr6.7682877	5
chr6:88692788-88692788	chr6.88692148	5
chr6:91226035-91226035	chr6.91225535	5
chr6:94145398-94145398	chr6.94144714	5
chr6:94901340-94901340	chr6.94901061	5
chr7:127607197-127607197	chr7.127606862	5
chr7:132638108-132638108	chr7.132637106	5
chr7:25099307-25099307	chr7.25098644	5
chr7:45327866-45327866	chr7.45327397	5
chr7:68097240-68097240	chr7.68096627	5
chr7:79654609-79654609	chr7.79654219	5
chr8:107302064-107302064	chr8.107301031	5
chr8:10911381-10911381	chr8.10910410	5
chr8:10926649-10926649	chr8.10926272	5
chr8:109937647-109937647	chr8.109937376	5
chr8:110327390-110327390	chr8.110325790	5
chr8:120243897-120243897	chr8.120243112	5
chr8:122732982-122732982	chr8.122731885	5
chr8:129661128-129661128	chr8.129660302	5
chr8:48757964-48757964	chr8.48753410	5
chr8:72749995-72749995	chr8.72748140	5
chr8:74604921-74604921	chr8.74604576	5
chr8:83900540-83900540	chr8.83900302	5
chr8:87552869-87552869	chr8.87552732	5
chr8:89217176-89217176	chr8.89214758	5
chr9:102605113-102605113	chr9.102604553	5
chr9:36517412-36517412	chr9.36516949	5
chr9:50587464-50587464	chr9.50586454	5
chr9:54402522-54402522	chr9.54402093	5
chr9:63771217-63771217	chr9.63770330	5
chr9:65173343-65173343	chr9.65173022	5
chrM:12421-12421	chrM.12848	5
chrM:14259-14259	chrM.639	5
chrX:165339128-165339128	chrX.165336248	5
chrY:1008953-1008953	chrY.1008379	5
chrY:1551972-1551972	chrY.1551336	5
chrY:1790943-1790943	chrY.1786030	5
chrY:262022-262022	chrY.260171	5
chrY:345864-345864	chrY.340521	5
chrY:36061-36061	chrY.35917	5
chrY:803093-803093	chrY.800012	5
chr1:108037214-108037214	chr1.108037045	4
chr1:121074352-121074352	chr1.121073867	4
chr1:133835499-133835499	chr1.133834705	4
chr1:137359934-137359934	chr1.137358692	4
chr1:138647320-138647320	chr1.138646759	4
chr1:165145490-165145490	chr1.165144907	4
chr1:169224020-169224020	chr1.169221697	4
chr1:185705867-185705867	chr1.185705574	4
chr1:186462952-186462952	chr1.186462639	4
chr1:191446346-191446346	chr1.191445902	4
chr1:196378745-196378745	chr1.196377796	4
chr1:38207147-38207147	chr1.38206978	4
chr1:67267075-67267075	chr1.67265756	4
chr1:81624190-81624190	chr1.81623986	4
chr1:82170533-82170533	chr1.82169509	4
chr1:84969661-84969661	chr1.84968256	4
chr1:85152614-85152614	chr1.85151240	4
chr1:88418182-88418182	chr1.88417850	4
chr1:88747750-88747750	chr1.88746052	4
chr1:90089568-90089568	chr1.90089143	4
chr1:92765399-92765399	chr1.92764649	4
chr1:94620922-94620922	chr1.94620596	4
chr1:96696942-96696942	chr1.96696488	4
chr10:10583665-10583665	chr10.10583335	4
chr10:117572498-117572498	chr10.117572049	4
chr10:127706248-127706248	chr10.127706102	4
chr10:127838651-127838651	chr10.127838226	4
chr10:24987778-24987778	chr10.24987304	4
chr10:30508808-30508808	chr10.30507779	4
chr10:3134317-3134317	chr10.3133903	4
chr10:36906168-36906168	chr10.36905969	4
chr10:38658185-38658185	chr10.38657931	4
chr10:40038616-40038616	chr10.40038083	4
chr10:51906547-51906547	chr10.51906092	4
chr10:52109131-52109131	chr10.52108889	4
chr10:5971315-5971315	chr10.5969952	4
chr10:67181229-67181229	chr10.67181058	4
chr10:75981678-75981678	chr10.75981289	4
chr10:76092762-76092762	chr10.76092545	4
chr10:79538376-79538376	chr10.79538088	4
chr10:79726991-79726991	chr10.79726730	4
chr11:100877300-100877300	chr11.100876196	4
chr11:101458250-101458250	chr11.101457664	4
chr11:102843139-102843139	chr11.102842755	4
chr11:104000567-104000567	chr11.103999558	4
chr11:106491221-106491221	chr11.106490751	4
chr11:106855750-106855750	chr11.106855160	4
chr11:108656204-108656204	chr11.108654764	4
chr11:109420117-109420117	chr11.109419903	4
chr11:110326585-110326585	chr11.110326285	4
chr11:114030790-114030790	chr11.114029816	4
chr11:116288921-116288921	chr11.116288480	4
chr11:119926047-119926047	chr11.119925778	4
chr11:120097312-120097312	chr11.120096895	4
chr11:120325226-120325226	chr11.120321370	4
chr11:120457009-120457009	chr11.120456442	4
chr11:121514743-121514743	chr11.121514260	4
chr11:121529032-121529032	chr11.121528234	4
chr11:15490434-15490434	chr11.15481897	4
chr11:20556943-20556943	chr11.20555977	4
chr11:28330895-28330895	chr11.28329943	4
chr11:28358898-28358898	chr11.28358103	4
chr11:33634406-33634406	chr11.33634054	4
chr11:43968835-43968835	chr11.43968083	4
chr11:45954191-45954191	chr11.45953412	4
chr11:46793822-46793822	chr11.46792543	4
chr11:50092079-50092079	chr11.50091845	4
chr11:50169446-50169446	chr11.50168662	4
chr11:53479224-53479224	chr11.53478717	4
chr11:60232213-60232213	chr11.60232040	4
chr11:65637616-65637616	chr11.65636831	4
chr11:66121187-66121187	chr11.66118593	4
chr11:66785724-66785724	chr11.66785100	4
chr11:69488539-69488539	chr11.69488109	4
chr11:69574749-69574749	chr11.69574245	4
chr11:74466656-74466656	chr11.74466484	4
chr11:75215301-75215301	chr11.75214469	4
chr11:77861148-77861148	chr11.77859968	4
chr11:77876816-77876816	chr11.77876575	4
chr11:83087868-83087868	chr11.83087586	4
chr11:87265283-87265283	chr11.87264751	4
chr11:90234129-90234129	chr11.90233767	4
chr11:97110451-97110451	chr11.97109752	4
chr11:97259162-97259162	chr11.97257799	4
chr11:97637110-97637110	chr11.97636762	4
chr11:98158943-98158943	chr11.98158546	4
chr11:98402614-98402614	chr11.98401958	4
chr12:101140166-101140166	chr12.101139631	4
chr12:102847297-102847297	chr12.102842825	4
chr12:112937281-112937281	chr12.112936979	4
chr12:33442507-33442507	chr12.33441711	4
chr12:34221372-34221372	chr12.34221080	4
chr12:40466153-40466153	chr12.40465407	4
chr12:40734103-40734103	chr12.40733141	4
chr12:59973568-59973568	chr12.59972992	4
chr12:68202258-68202258	chr12.68199668	4
chr12:71625930-71625930	chr12.71625505	4
chr12:8526009-8526009	chr12.8525115	4
chr12:85868783-85868783	chr12.85868365	4
chr12:86427886-86427886	chr12.86426769	4
chr12:8792066-8792066	chr12.8791305	4
chr13:103864076-103864076	chr13.103863375	4
chr13:108067596-108067596	chr13.108067368	4
chr13:113509858-113509858	chr13.113509625	4
chr13:114607629-114607629	chr13.114607069	4
chr13:30465374-30465374	chr13.30464528	4
chr13:3372276-3372276	chr13.3371852	4
chr13:35001798-35001798	chr13.34997997	4
chr13:37367122-37367122	chr13.37365996	4
chr13:37489311-37489311	chr13.37488975	4
chr13:37627633-37627633	chr13.37627347	4
chr13:3894792-3894792	chr13.3894556	4
chr13:43064695-43064695	chr13.43064282	4
chr13:44039711-44039711	chr13.44037957	4
chr13:45300941-45300941	chr13.45300180	4
chr13:46112659-46112659	chr13.46112220	4
chr13:4771096-4771096	chr13.4770696	4
chr13:51935186-51935186	chr13.51934660	4
chr13:54671953-54671953	chr13.54670838	4
chr13:55271772-55271772	chr13.55270986	4
chr13:62974655-62974655	chr13.62973600	4
chr13:81215976-81215976	chr13.81214911	4
chr13:89905439-89905439	chr13.89905036	4
chr13:96167179-96167179	chr13.96166165	4
chr13:98361383-98361383	chr13.98361078	4
chr14:119177917-119177917	chr14.119177371	4
chr14:27907736-27907736	chr14.27907165	4
chr14:32097633-32097633	chr14.32096678	4
chr14:32914614-32914614	chr14.32914069	4
chr14:33208119-33208119	chr14.33207590	4
chr14:54902223-54902223	chr14.54901227	4
chr14:63597930-63597930	chr14.63594714	4
chr14:64266654-64266654	chr14.64266256	4
chr14:65220430-65220430	chr14.65219942	4
chr14:66165996-66165996	chr14.66165718	4
chr14:73143724-73143724	chr14.73142951	4
chr14:75238707-75238707	chr14.75238171	4
chr14:75551550-75551550	chr14.75550581	4
chr15:101788279-101788279	chr15.101787874	4
chr15:101897722-101897722	chr15.101897298	4
chr15:102036532-102036532	chr15.102035883	4
chr15:103034780-103034780	chr15.103034508	4
chr15:103162379-103162379	chr15.103161948	4
chr15:103344769-103344769	chr15.103344379	4
chr15:10827307-10827307	chr15.10824527	4
chr15:11009307-11009307	chr15.11008454	4
chr15:12713388-12713388	chr15.12710142	4
chr15:12781745-12781745	chr15.12778015	4
chr15:13051993-13051993	chr15.13051000	4
chr15:14790473-14790473	chr15.14789911	4
chr15:15740973-15740973	chr15.15740244	4
chr15:17773043-17773043	chr15.17769481	4
chr15:21033999-21033999	chr15.21033781	4
chr15:23261491-23261491	chr15.23260338	4
chr15:33996993-33996993	chr15.33996393	4
chr15:34357455-34357455	chr15.34356532	4
chr15:36589819-36589819	chr15.36589007	4
chr15:36868962-36868962	chr15.36868326	4
chr15:36871104-36871104	chr15.36870288	4
chr15:38319519-38319519	chr15.38319247	4
chr15:38376337-38376337	chr15.38376003	4
chr15:41488821-41488821	chr15.41487979	4
chr15:48311881-48311881	chr15.48311567	4
chr15:58040136-58040136	chr15.58039672	4
chr15:5855606-5855606	chr15.5855038	4
chr15:59488615-59488615	chr15.59487820	4
chr15:62297146-62297146	chr15.62296574	4
chr15:62765641-62765641	chr15.62765229	4
chr15:6354259-6354259	chr15.6352315	4
chr15:63983444-63983444	chr15.63982991	4
chr15:64998007-64998007	chr15.64997552	4
chr15:66540391-66540391	chr15.66539571	4
chr15:6674776-6674776	chr15.6674419	4
chr15:67174566-67174566	chr15.67173775	4
chr15:69162790-69162790	chr15.69161822	4
chr15:75007362-75007362	chr15.75007071	4
chr15:75945322-75945322	chr15.75944804	4
chr15:76091517-76091517	chr15.76091330	4
chr15:76871247-76871247	chr15.76869842	4
chr15:77798523-77798523	chr15.77796528	4
chr15:78687166-78687166	chr15.78686947	4
chr15:78697785-78697785	chr15.78696897	4
chr15:78753377-78753377	chr15.78752232	4
chr15:78881992-78881992	chr15.78879275	4
chr15:78948020-78948020	chr15.78946431	4
chr15:79435637-79435637	chr15.79435336	4
chr15:81661767-81661767	chr15.81660858	4
chr15:83399409-83399409	chr15.83399100	4
chr15:84450670-84450670	chr15.84450390	4
chr15:85918500-85918500	chr15.85918133	4
chr15:87461468-87461468	chr15.87460652	4
chr15:89370957-89370957	chr15.89370350	4
chr15:91412310-91412310	chr15.91411909	4
chr15:91518459-91518459	chr15.91517736	4
chr15:94060349-94060349	chr15.94059674	4
chr15:94417910-94417910	chr15.94417423	4
chr15:95528891-95528891	chr15.95528454	4
chr15:95632586-95632586	chr15.95631825	4
chr15:95666736-95666736	chr15.95665767	4
chr15:97000147-97000147	chr15.96998697	4
chr15:99164704-99164704	chr15.99164200	4
chr15:99210670-99210670	chr15.99208012	4
chr15:99250637-99250637	chr15.99249619	4
chr16:10160885-10160885	chr16.10158423	4
chr16:10888724-10888724	chr16.10888671	4
chr16:10983406-10983406	chr16.10982647	4
chr16:13023373-13023373	chr16.13022871	4
chr16:15962691-15962691	chr16.15961508	4
chr16:16004262-16004262	chr16.16003885	4
chr16:16138444-16138444	chr16.16137361	4
chr16:21485038-21485038	chr16.21484184	4
chr16:23971976-23971976	chr16.23971336	4
chr16:24188624-24188624	chr16.24188465	4
chr16:25140416-25140416	chr16.25139559	4
chr16:30989760-30989760	chr16.30988739	4
chr16:33112214-33112214	chr16.33110780	4
chr16:34672871-34672871	chr16.34672678	4
chr16:35109759-35109759	chr16.35109168	4
chr16:35387864-35387864	chr16.35387390	4
chr16:35605745-35605745	chr16.35605114	4
chr16:43465328-43465328	chr16.43464820	4
chr16:4706276-4706276	chr16.4704570	4
chr16:49776272-49776272	chr16.49775689	4
chr16:49854708-49854708	chr16.49853955	4
chr16:50351446-50351446	chr16.50350782	4
chr16:50485440-50485440	chr16.50484732	4
chr16:50675642-50675642	chr16.50675497	4
chr16:63025768-63025768	chr16.63025384	4
chr16:66309470-66309470	chr16.66309037	4
chr16:68587139-68587139	chr16.68586779	4
chr16:75963666-75963666	chr16.75963131	4
chr16:81562450-81562450	chr16.81560878	4
chr16:84010875-84010875	chr16.84010348	4
chr16:84717495-84717495	chr16.84716537	4
chr16:84914685-84914685	chr16.84914228	4
chr16:88901480-88901480	chr16.88901191	4
chr16:90717169-90717169	chr16.90716317	4
chr16:92669003-92669003	chr16.92667820	4
chr16:94456289-94456289	chr16.94455624	4
chr16:96390397-96390397	chr16.96390041	4
chr17:10198514-10198514	chr17.10198094	4
chr17:12069167-12069167	chr17.12068559	4
chr17:13266882-13266882	chr17.13266464	4
chr17:17078713-17078713	chr17.17077985	4
chr17:21151833-21151833	chr17.21151252	4
chr17:24206417-24206417	chr17.24205947	4
chr17:24657296-24657296	chr17.24655819	4
chr17:25001444-25001444	chr17.25000292	4
chr17:25155640-25155640	chr17.25153115	4
chr17:26421094-26421094	chr17.26420869	4
chr17:27548609-27548609	chr17.27548208	4
chr17:27649488-27649488	chr17.27649068	4
chr17:27959098-27959098	chr17.27958800	4
chr17:29146578-29146578	chr17.29146021	4
chr17:31432162-31432162	chr17.31431711	4
chr17:3404053-3404053	chr17.3403847	4
chr17:35884708-35884708	chr17.35884289	4
chr17:41720826-41720826	chr17.41720401	4
chr17:4548619-4548619	chr17.4547436	4
chr17:45495922-45495922	chr17.45495453	4
chr17:49245231-49245231	chr17.49244905	4
chr17:5095532-5095532	chr17.5095365	4
chr17:5892925-5892925	chr17.5892494	4
chr17:64581595-64581595	chr17.64580807	4
chr17:73590632-73590632	chr17.73590201	4
chr17:74210952-74210952	chr17.74210583	4
chr17:79903995-79903995	chr17.79902632	4
chr17:80813860-80813860	chr17.80813325	4
chr17:81100718-81100718	chr17.81099198	4
chr17:81227318-81227318	chr17.81226582	4
chr17:81810546-81810546	chr17.81810068	4
chr17:83576584-83576584	chr17.83575584	4
chr17:87286017-87286017	chr17.87285795	4
chr17:90680649-90680649	chr17.90679971	4
chr18:10131016-10131016	chr18.10130829	4
chr18:12321754-12321754	chr18.12321328	4
chr18:34431175-34431175	chr18.34429929	4
chr18:35941608-35941608	chr18.35941380	4
chr18:38837806-38837806	chr18.38837435	4
chr18:4221439-4221439	chr18.4219901	4
chr18:50403493-50403493	chr18.50402133	4
chr18:50987509-50987509	chr18.50987101	4
chr18:64989929-64989929	chr18.64988773	4
chr18:6718671-6718671	chr18.6717841	4
chr18:7856111-7856111	chr18.7854524	4
chr18:82657593-82657593	chr18.82656871	4
chr19:10655234-10655234	chr19.10653848	4
chr19:11305948-11305948	chr19.11305691	4
chr19:12226714-12226714	chr19.12225637	4
chr19:13471569-13471569	chr19.13466932	4
chr19:18787817-18787817	chr19.18787595	4
chr19:20150886-20150886	chr19.20148215	4
chr19:21805758-21805758	chr19.21805122	4
chr19:23102318-23102318	chr19.23101342	4
chr19:23133878-23133878	chr19.23133557	4
chr19:23288560-23288560	chr19.23283563	4
chr19:29180578-29180578	chr19.29180103	4
chr19:29367616-29367616	chr19.29366582	4
chr19:31149280-31149280	chr19.31147705	4
chr19:32804167-32804167	chr19.32803908	4
chr19:39076523-39076523	chr19.39074915	4
chr19:39193520-39193520	chr19.39191344	4
chr19:39348101-39348101	chr19.39347222	4
chr19:42180432-42180432	chr19.42180237	4
chr19:42202438-42202438	chr19.42201453	4
chr19:43059286-43059286	chr19.43053555	4
chr19:44367865-44367865	chr19.44367716	4
chr19:4506551-4506551	chr19.4506157	4
chr19:4511599-4511599	chr19.4511383	4
chr19:4593899-4593899	chr19.4593020	4
chr19:46553694-46553694	chr19.46553383	4
chr19:47364643-47364643	chr19.47364120	4
chr19:49365370-49365370	chr19.49364289	4
chr19:53465778-53465778	chr19.53465043	4
chr19:5457084-5457084	chr19.5456610	4
chr19:55171719-55171719	chr19.55170901	4
chr19:57778581-57778581	chr19.57778179	4
chr19:59322749-59322749	chr19.59322459	4
chr19:61035945-61035945	chr19.61034979	4
chr19:6974345-6974345	chr19.6973064	4
chr19:7046216-7046216	chr19.7045836	4
chr19:8987815-8987815	chr19.8987515	4
chr19:9758198-9758198	chr19.9754035	4
chr2:105209634-105209634	chr2.105209306	4
chr2:106736039-106736039	chr2.106735392	4
chr2:110896754-110896754	chr2.110895941	4
chr2:112454919-112454919	chr2.112454265	4
chr2:11421662-11421662	chr2.11421241	4
chr2:114489085-114489085	chr2.114488320	4
chr2:114728044-114728044	chr2.114727834	4
chr2:118363551-118363551	chr2.118362674	4
chr2:119046402-119046402	chr2.119045281	4
chr2:120150650-120150650	chr2.120150166	4
chr2:123857116-123857116	chr2.123856677	4
chr2:124307241-124307241	chr2.124307079	4
chr2:127231495-127231495	chr2.127230887	4
chr2:129965989-129965989	chr2.129965013	4
chr2:130429474-130429474	chr2.130429359	4
chr2:131713641-131713641	chr2.131712880	4
chr2:135436802-135436802	chr2.135436462	4
chr2:136373754-136373754	chr2.136373200	4
chr2:136805854-136805854	chr2.136805617	4
chr2:137895171-137895171	chr2.137894759	4
chr2:137951702-137951702	chr2.137950724	4
chr2:13924402-13924402	chr2.13923408	4
chr2:140706530-140706530	chr2.140705373	4
chr2:142189312-142189312	chr2.142189146	4
chr2:143696591-143696591	chr2.143695204	4
chr2:145368344-145368344	chr2.145367985	4
chr2:145493014-145493014	chr2.145492575	4
chr2:145525007-145525007	chr2.145524253	4
chr2:145735322-145735322	chr2.145734413	4
chr2:147918218-147918218	chr2.147917888	4
chr2:152024062-152024062	chr2.152023818	4
chr2:152706740-152706740	chr2.152706018	4
chr2:156016656-156016656	chr2.156015792	4
chr2:156560667-156560667	chr2.156560184	4
chr2:156702615-156702615	chr2.156701820	4
chr2:158195319-158195319	chr2.158194710	4
chr2:161158596-161158596	chr2.161158030	4
chr2:16270990-16270990	chr2.16270630	4
chr2:163163465-163163465	chr2.163162783	4
chr2:165547248-165547248	chr2.165546749	4
chr2:166648181-166648181	chr2.166647835	4
chr2:172048620-172048620	chr2.172047856	4
chr2:173348149-173348149	chr2.173347243	4
chr2:177309622-177309622	chr2.177308208	4
chr2:181860177-181860177	chr2.181859813	4
chr2:22862644-22862644	chr2.22861993	4
chr2:27439440-27439440	chr2.27438525	4
chr2:28350869-28350869	chr2.28350403	4
chr2:30105520-30105520	chr2.30104922	4
chr2:30995372-30995372	chr2.30994254	4
chr2:32006298-32006298	chr2.32005523	4
chr2:32114666-32114666	chr2.32114023	4
chr2:32211253-32211253	chr2.32209514	4
chr2:33105914-33105914	chr2.33105216	4
chr2:38523246-38523246	chr2.38522757	4
chr2:38748304-38748304	chr2.38748015	4
chr2:47432079-47432079	chr2.47431337	4
chr2:4798808-4798808	chr2.4798287	4
chr2:48087751-48087751	chr2.48087283	4
chr2:50154031-50154031	chr2.50153693	4
chr2:61554141-61554141	chr2.61553660	4
chr2:71914568-71914568	chr2.71913713	4
chr2:72653543-72653543	chr2.72653165	4
chr2:77693934-77693934	chr2.77692915	4
chr2:77750322-77750322	chr2.77749822	4
chr2:77823991-77823991	chr2.77821918	4
chr2:79723867-79723867	chr2.79722800	4
chr2:80652638-80652638	chr2.80651548	4
chr2:84861687-84861687	chr2.84860786	4
chr2:87379227-87379227	chr2.87378700	4
chr2:90995968-90995968	chr2.90995011	4
chr2:91798965-91798965	chr2.91797322	4
chr2:93503865-93503865	chr2.93502518	4
chr3:103956343-103956343	chr3.103955690	4
chr3:120513926-120513926	chr3.120513647	4
chr3:122332714-122332714	chr3.122332394	4
chr3:128995801-128995801	chr3.128995501	4
chr3:132277696-132277696	chr3.132276839	4
chr3:138528920-138528920	chr3.138526478	4
chr3:30984041-30984041	chr3.30983835	4
chr3:31352838-31352838	chr3.31351651	4
chr3:36568037-36568037	chr3.36567139	4
chr3:36786327-36786327	chr3.36785815	4
chr3:41595681-41595681	chr3.41594820	4
chr3:41661745-41661745	chr3.41660963	4
chr3:54069305-54069305	chr3.54068506	4
chr3:57662094-57662094	chr3.57661578	4
chr3:5843660-5843660	chr3.5843464	4
chr3:65065399-65065399	chr3.65064426	4
chr3:65985651-65985651	chr3.65985139	4
chr3:68879259-68879259	chr3.68878182	4
chr3:8229037-8229037	chr3.8228842	4
chr3:84480654-84480654	chr3.84480026	4
chr3:86026808-86026808	chr3.86025654	4
chr3:87202313-87202313	chr3.87202023	4
chr3:90351848-90351848	chr3.9034692	4
chr3:9035738-9035738	chr3.90351201	4
chr3:95397483-95397483	chr3.95396846	4
chr3:98229556-98229556	chr3.98228172	4
chr4:102017249-102017249	chr4.102016669	4
chr4:106890859-106890859	chr4.106890440	4
chr4:107406167-107406167	chr4.107405365	4
chr4:107566035-107566035	chr4.107565398	4
chr4:109174131-109174131	chr4.109173737	4
chr4:115648405-115648405	chr4.115647882	4
chr4:116750679-116750679	chr4.116750391	4
chr4:124074436-124074436	chr4.124073543	4
chr4:124659852-124659852	chr4.124659522	4
chr4:126586954-126586954	chr4.126586698	4
chr4:148328734-148328734	chr4.148328270	4
chr4:148718030-148718030	chr4.148717672	4
chr4:153993708-153993708	chr4.153992489	4
chr4:154633856-154633856	chr4.154633688	4
chr4:29532813-29532813	chr4.29531981	4
chr4:3009846-3009846	chr4.3007437	4
chr4:32233223-32233223	chr4.32232857	4
chr4:34506273-34506273	chr4.34505558	4
chr4:41127309-41127309	chr4.41126096	4
chr4:46552101-46552101	chr4.46551663	4
chr4:53141406-53141406	chr4.53140985	4
chr4:62005057-62005057	chr4.62004272	4
chr4:69864540-69864540	chr4.69864495	4
chr4:80560064-80560064	chr4.80559476	4
chr5:107405175-107405175	chr5.107404694	4
chr5:107512991-107512991	chr5.107512299	4
chr5:108996332-108996332	chr5.108995959	4
chr5:110945836-110945836	chr5.110945321	4
chr5:111020910-111020910	chr5.111020489	4
chr5:111449614-111449614	chr5.111449257	4
chr5:112078503-112078503	chr5.112077789	4
chr5:113505806-113505806	chr5.113505461	4
chr5:113814292-113814292	chr5.113813948	4
chr5:114968345-114968345	chr5.114965645	4
chr5:114989430-114989430	chr5.114988772	4
chr5:115825083-115825083	chr5.115824124	4
chr5:116177824-116177824	chr5.116177055	4
chr5:116296357-116296357	chr5.116295859	4
chr5:116682057-116682057	chr5.116681601	4
chr5:119624350-119624350	chr5.119623487	4
chr5:121275365-121275365	chr5.121274585	4
chr5:123522981-123522981	chr5.123522684	4
chr5:124104713-124104713	chr5.124104364	4
chr5:124728665-124728665	chr5.124728267	4
chr5:126606813-126606813	chr5.126606175	4
chr5:130577642-130577642	chr5.130577040	4
chr5:133134442-133134442	chr5.133133754	4
chr5:135242642-135242642	chr5.135242206	4
chr5:136329763-136329763	chr5.136329426	4
chr5:137239196-137239196	chr5.137238034	4
chr5:137802574-137802574	chr5.137802044	4
chr5:138005734-138005734	chr5.138005603	4
chr5:139638573-139638573	chr5.139637957	4
chr5:143071586-143071586	chr5.143070791	4
chr5:143657297-143657297	chr5.143656783	4
chr5:143741203-143741203	chr5.143740509	4
chr5:144495453-144495453	chr5.144494749	4
chr5:145369673-145369673	chr5.145368692	4
chr5:147191399-147191399	chr5.147190479	4
chr5:148844433-148844433	chr5.148844024	4
chr5:149334446-149334446	chr5.149334129	4
chr5:149362596-149362596	chr5.149362000	4
chr5:151694188-151694188	chr5.151693934	4
chr5:17518176-17518176	chr5.17517964	4
chr5:21745720-21745720	chr5.21745536	4
chr5:27102776-27102776	chr5.27101620	4
chr5:31324574-31324574	chr5.31324274	4
chr5:34278107-34278107	chr5.34277739	4
chr5:34316555-34316555	chr5.34316072	4
chr5:38798316-38798316	chr5.38797878	4
chr5:38989757-38989757	chr5.38988709	4
chr5:52509433-52509433	chr5.52508827	4
chr5:53332205-53332205	chr5.53331562	4
chr5:64087480-64087480	chr5.64086752	4
chr5:72529480-72529480	chr5.72529072	4
chr5:75147466-75147466	chr5.75146848	4
chr5:82641199-82641199	chr5.82640768	4
chr5:87140338-87140338	chr5.87139952	4
chr5:87808909-87808909	chr5.87808309	4
chr5:9445170-9445170	chr5.9444777	4
chr5:9606126-9606126	chr5.9602447	4
chr6:100203949-100203949	chr6.100203355	4
chr6:101341072-101341072	chr6.101340643	4
chr6:110711827-110711827	chr6.110711396	4
chr6:113043331-113043331	chr6.113042457	4
chr6:113404680-113404680	chr6.113403960	4
chr6:114378123-114378123	chr6.114376086	4
chr6:115567669-115567669	chr6.115566144	4
chr6:115909507-115909507	chr6.115909124	4
chr6:117390368-117390368	chr6.117389977	4
chr6:117807473-117807473	chr6.117806817	4
chr6:121084246-121084246	chr6.121083969	4
chr6:121109425-121109425	chr6.121109174	4
chr6:124628657-124628657	chr6.124628399	4
chr6:124706602-124706602	chr6.124706219	4
chr6:125085203-125085203	chr6.125084708	4
chr6:125278491-125278491	chr6.125277554	4
chr6:127109619-127109619	chr6.127108935	4
chr6:128080890-128080890	chr6.128080792	4
chr6:128082118-128082118	chr6.128081813	4
chr6:129574573-129574573	chr6.129572757	4
chr6:12971765-12971765	chr6.12970536	4
chr6:132035534-132035534	chr6.132035002	4
chr6:134567486-134567486	chr6.134567142	4
chr6:137667230-137667230	chr6.137666929	4
chr6:13859946-13859946	chr6.13859659	4
chr6:141421828-141421828	chr6.141421401	4
chr6:143127629-143127629	chr6.143126942	4
chr6:145668278-145668278	chr6.145666703	4
chr6:146750621-146750621	chr6.146750216	4
chr6:148025492-148025492	chr6.148024680	4
chr6:148853898-148853898	chr6.148853044	4
chr6:149225419-149225419	chr6.149225148	4
chr6:17231051-17231051	chr6.17230814	4
chr6:28816440-28816440	chr6.28816141	4
chr6:29010149-29010149	chr6.29009204	4
chr6:30078725-30078725	chr6.30077667	4
chr6:3329737-3329737	chr6.3328892	4
chr6:35294818-35294818	chr6.35293898	4
chr6:36909970-36909970	chr6.36909644	4
chr6:39146477-39146477	chr6.39145554	4
chr6:42320336-42320336	chr6.42319555	4
chr6:48410300-48410300	chr6.48410105	4
chr6:48508859-48508859	chr6.48508288	4
chr6:4872454-4872454	chr6.4868261	4
chr6:50427684-50427684	chr6.50427471	4
chr6:51146021-51146021	chr6.51145838	4
chr6:51463182-51463182	chr6.51462891	4
chr6:52654623-52654623	chr6.52654405	4
chr6:54048146-54048146	chr6.54047424	4
chr6:56761417-56761417	chr6.56761014	4
chr6:6493891-6493891	chr6.6493397	4
chr6:65297413-65297413	chr6.65296928	4
chr6:66840667-66840667	chr6.66840360	4
chr6:67695599-67695599	chr6.67695189	4
chr6:70680955-70680955	chr6.70680206	4
chr6:71760740-71760740	chr6.71760045	4
chr6:79585391-79585391	chr6.79585081	4
chr6:82083431-82083431	chr6.82082876	4
chr6:82670192-82670192	chr6.82668510	4
chr6:83371855-83371855	chr6.83371362	4
chr6:84186689-84186689	chr6.84184339	4
chr6:84191366-84191366	chr6.84190967	4
chr6:84525353-84525353	chr6.84524841	4
chr6:86437861-86437861	chr6.86437292	4
chr6:86465448-86465448	chr6.86465062	4
chr6:87153248-87153248	chr6.87152512	4
chr6:88510901-88510901	chr6.88510000	4
chr6:89304561-89304561	chr6.89303750	4
chr6:89308082-89308082	chr6.89307252	4
chr6:90673900-90673900	chr6.90673736	4
chr6:91037965-91037965	chr6.91037693	4
chr6:93473321-93473321	chr6.93473099	4
chr6:93694220-93694220	chr6.93693761	4
chr6:97114880-97114880	chr6.97112762	4
chr7:101785231-101785231	chr7.101784693	4
chr7:102044636-102044636	chr7.102043943	4
chr7:118286467-118286467	chr7.118285265	4
chr7:118771170-118771170	chr7.118770984	4
chr7:119752438-119752438	chr7.119751819	4
chr7:126818720-126818720	chr7.126818297	4
chr7:130165598-130165598	chr7.130164617	4
chr7:133954433-133954433	chr7.133953759	4
chr7:138849621-138849621	chr7.138848949	4
chr7:143121058-143121058	chr7.143120630	4
chr7:143549755-143549755	chr7.143549264	4
chr7:15121061-15121061	chr7.15120598	4
chr7:18517877-18517877	chr7.18517461	4
chr7:26892122-26892122	chr7.26891810	4
chr7:27810190-27810190	chr7.27809164	4
chr7:30262005-30262005	chr7.30261702	4
chr7:34751900-34751900	chr7.34751344	4
chr7:34831368-34831368	chr7.34830079	4
chr7:34850568-34850568	chr7.34850125	4
chr7:44561617-44561617	chr7.44561332	4
chr7:45436463-45436463	chr7.45436097	4
chr7:75635877-75635877	chr7.75635645	4
chr7:79683735-79683735	chr7.79683092	4
chr7:98083359-98083359	chr7.98083084	4
chr8:105674587-105674587	chr8.105673727	4
chr8:106457655-106457655	chr8.106456896	4
chr8:107255488-107255488	chr8.107254819	4
chr8:107322742-107322742	chr8.107322197	4
chr8:107415589-107415589	chr8.107414995	4
chr8:10782043-10782043	chr8.10781507	4
chr8:109100031-109100031	chr8.109099500	4
chr8:110069937-110069937	chr8.11006715	4
chr8:11040081-11040081	chr8.11039538	4
chr8:11297889-11297889	chr8.11297446	4
chr8:11312865-11312865	chr8.11311211	4
chr8:113675837-113675837	chr8.113675493	4
chr8:114777563-114777563	chr8.114775489	4
chr8:11530960-11530960	chr8.11530187	4
chr8:116217475-116217475	chr8.116216888	4
chr8:117970639-117970639	chr8.117970288	4
chr8:118573832-118573832	chr8.118572350	4
chr8:118593166-118593166	chr8.118592856	4
chr8:120226307-120226307	chr8.120225292	4
chr8:120366055-120366055	chr8.120365681	4
chr8:120732975-120732975	chr8.120732563	4
chr8:120954692-120954692	chr8.120954229	4
chr8:121593302-121593302	chr8.121592159	4
chr8:122810506-122810506	chr8.122810122	4
chr8:124073475-124073475	chr8.124072923	4
chr8:124921863-124921863	chr8.124921168	4
chr8:125965872-125965872	chr8.125965405	4
chr8:126615554-126615554	chr8.126615110	4
chr8:127422618-127422618	chr8.127421626	4
chr8:127458050-127458050	chr8.127457747	4
chr8:129360300-129360300	chr8.129359684	4
chr8:129431154-129431154	chr8.129430330	4
chr8:129482474-129482474	chr8.129482101	4
chr8:131540210-131540210	chr8.131539251	4
chr8:14565287-14565287	chr8.14564321	4
chr8:15779304-15779304	chr8.15779153	4
chr8:18598544-18598544	chr8.18597897	4
chr8:19242555-19242555	chr8.19242021	4
chr8:23280026-23280026	chr8.23279259	4
chr8:24031245-24031245	chr8.24029821	4
chr8:24958306-24958306	chr8.24956936	4
chr8:27176331-27176331	chr8.27176042	4
chr8:28347738-28347738	chr8.28346207	4
chr8:31815458-31815458	chr8.31813672	4
chr8:3188443-3188443	chr8.3187242	4
chr8:33228213-33228213	chr8.33227872	4
chr8:35436111-35436111	chr8.35435396	4
chr8:35626798-35626798	chr8.35625940	4
chr8:36042087-36042087	chr8.36041218	4
chr8:38086727-38086727	chr8.38085162	4
chr8:38897043-38897043	chr8.38895666	4
chr8:42517888-42517888	chr8.42516793	4
chr8:49497752-49497752	chr8.49496454	4
chr8:60272970-60272970	chr8.60272329	4
chr8:60538630-60538630	chr8.60535889	4
chr8:64092533-64092533	chr8.64091840	4
chr8:64557349-64557349	chr8.64557139	4
chr8:65685380-65685380	chr8.65684742	4
chr8:68300734-68300734	chr8.68299627	4
chr8:69413425-69413425	chr8.69412706	4
chr8:70422802-70422802	chr8.70421863	4
chr8:70869616-70869616	chr8.70867783	4
chr8:71302854-71302854	chr8.71302605	4
chr8:73087642-73087642	chr8.73087043	4
chr8:73211833-73211833	chr8.73211473	4
chr8:73308465-73308465	chr8.73307480	4
chr8:73809863-73809863	chr8.73807029	4
chr8:74497569-74497569	chr8.74493763	4
chr8:74590907-74590907	chr8.74590279	4
chr8:77955993-77955993	chr8.77955259	4
chr8:8038050-8038050	chr8.8037600	4
chr8:86509766-86509766	chr8.86507908	4
chr8:8658898-8658898	chr8.8658062	4
chr8:86649650-86649650	chr8.86649085	4
chr8:87093319-87093319	chr8.87092930	4
chr8:89656920-89656920	chr8.89656162	4
chr8:94670552-94670552	chr8.94670232	4
chr8:97299075-97299075	chr8.97297770	4
chr8:98312795-98312795	chr8.98311792	4
chr8:98742486-98742486	chr8.98741721	4
chr8:98743151-98743151	chr8.98742874	4
chr9:102641077-102641077	chr9.102639887	4
chr9:107572513-107572513	chr9.107572083	4
chr9:118018003-118018003	chr9.118016292	4
chr9:120420082-120420082	chr9.120419341	4
chr9:121819939-121819939	chr9.121819630	4
chr9:15908656-15908656	chr9.15907999	4
chr9:20509534-20509534	chr9.20509350	4
chr9:31011930-31011930	chr9.31011753	4
chr9:35024271-35024271	chr9.35022517	4
chr9:40630491-40630491	chr9.40629931	4
chr9:51302961-51302961	chr9.51302399	4
chr9:61758972-61758972	chr9.61758562	4
chr9:63787960-63787960	chr9.63787688	4
chr9:65143447-65143447	chr9.65142323	4
chr9:77304544-77304544	chr9.77303367	4
chr9:78409902-78409902	chr9.78409381	4
chr9:84910740-84910740	chr9.84909278	4
chr9:94169826-94169826	chr9.94169058	4
chr9:96010650-96010650	chr9.96008208	4
chrX:131337169-131337169	chrX.131337026	4
chrX:141512926-141512926	chrX.141512075	4
chrX:155758244-155758244	chrX.155757235	4
chrX:158158009-158158009	chrX.158157778	4
chrX:161824071-161824071	chrX.161823771	4
chrX:37819380-37819380	chrX.37817976	4
chrX:67417026-67417026	chrX.67416407	4
chrX:71908582-71908582	chrX.71903543	4
chrY:1129560-1129560	chrY.1118044	4
chrY:1220618-1220618	chrY.1217302	4
chrY:1521519-1521519	chrY.1519477	4
chrY:1544274-1544274	chrY.1539839	4
chrY:1687397-1687397	chrY.1686537	4
chrY:1716324-1716324	chrY.1714716	4
chrY:241606-241606	chrY.238921	4
chrY:25983-25983	chrY.2559767	4
chrY:2707679-2707679	chrY.2706866	4
chrY:300429-300429	chrY.300331	4
chrY:370143-370143	chrY.366905	4
chrY:549069-549069	chrY.547665	4
chr1:100332671-100332671	chr1.100332376	3
chr1:100344281-100344281	chr1.100344071	3
chr1:100888185-100888185	chr1.100887416	3
chr1:10259847-10259847	chr1.10259506	3
chr1:110111083-110111083	chr1.110110432	3
chr1:113076838-113076838	chr1.113076267	3
chr1:117067494-117067494	chr1.117066938	3
chr1:123529053-123529053	chr1.123528325	3
chr1:124588010-124588010	chr1.124585731	3
chr1:125381434-125381434	chr1.125379769	3
chr1:128211764-128211764	chr1.128210215	3
chr1:129316137-129316137	chr1.129314303	3
chr1:130421330-130421330	chr1.130420675	3
chr1:131681224-131681224	chr1.131680521	3
chr1:132041021-132041021	chr1.132040375	3
chr1:132843524-132843524	chr1.132842119	3
chr1:133212034-133212034	chr1.133211850	3
chr1:133991586-133991586	chr1.133990079	3
chr1:135229212-135229212	chr1.135228608	3
chr1:135329306-135329306	chr1.135327953	3
chr1:136222435-136222435	chr1.136222072	3
chr1:137012695-137012695	chr1.137012023	3
chr1:137461612-137461612	chr1.137457591	3
chr1:138187033-138187033	chr1.138186306	3
chr1:138196850-138196850	chr1.138196383	3
chr1:138955935-138955935	chr1.138955756	3
chr1:140671864-140671864	chr1.140671610	3
chr1:141085514-141085514	chr1.141084159	3
chr1:14941095-14941095	chr1.14938726	3
chr1:149811039-149811039	chr1.149810376	3
chr1:153836269-153836269	chr1.153834436	3
chr1:154089601-154089601	chr1.154088644	3
chr1:154328895-154328895	chr1.154328361	3
chr1:154702646-154702646	chr1.154702332	3
chr1:154726608-154726608	chr1.154726004	3
chr1:154940286-154940286	chr1.154939806	3
chr1:155058104-155058104	chr1.155057807	3
chr1:157283427-157283427	chr1.157283131	3
chr1:157328384-157328384	chr1.157327860	3
chr1:157602094-157602094	chr1.157601408	3
chr1:157713673-157713673	chr1.157713458	3
chr1:159625145-159625145	chr1.159624806	3
chr1:160373163-160373163	chr1.160372653	3
chr1:160432884-160432884	chr1.160431983	3
chr1:161707233-161707233	chr1.161706252	3
chr1:162628991-162628991	chr1.162628742	3
chr1:162698219-162698219	chr1.162697918	3
chr1:162759858-162759858	chr1.162759220	3
chr1:162791777-162791777	chr1.162791188	3
chr1:163588214-163588214	chr1.163587929	3
chr1:163873737-163873737	chr1.163873370	3
chr1:164653069-164653069	chr1.164652741	3
chr1:16473897-16473897	chr1.16473098	3
chr1:16567225-16567225	chr1.16566978	3
chr1:167433804-167433804	chr1.167433216	3
chr1:168671291-168671291	chr1.168669975	3
chr1:170636043-170636043	chr1.170635062	3
chr1:172851251-172851251	chr1.172849947	3
chr1:173256881-173256881	chr1.173252264	3
chr1:173905882-173905882	chr1.173905430	3
chr1:176063091-176063091	chr1.176062906	3
chr1:177514283-177514283	chr1.177513868	3
chr1:178186863-178186863	chr1.178186422	3
chr1:178303967-178303967	chr1.178303465	3
chr1:179178738-179178738	chr1.179178060	3
chr1:179483178-179483178	chr1.179478503	3
chr1:181980682-181980682	chr1.181980288	3
chr1:181999865-181999865	chr1.181998175	3
chr1:182502205-182502205	chr1.182501794	3
chr1:182980780-182980780	chr1.182979342	3
chr1:18325350-18325350	chr1.18324931	3
chr1:18574898-18574898	chr1.18574509	3
chr1:188912317-188912317	chr1.188910866	3
chr1:189659863-189659863	chr1.189659331	3
chr1:189841234-189841234	chr1.189840836	3
chr1:190089743-190089743	chr1.190089074	3
chr1:190888846-190888846	chr1.190887992	3
chr1:192489351-192489351	chr1.192488130	3
chr1:192768642-192768642	chr1.192768345	3
chr1:19548745-19548745	chr1.19548424	3
chr1:20102119-20102119	chr1.20101682	3
chr1:20508094-20508094	chr1.20506612	3
chr1:21471574-21471574	chr1.21470707	3
chr1:23581763-23581763	chr1.23581166	3
chr1:24132543-24132543	chr1.24132336	3
chr1:29733151-29733151	chr1.29732577	3
chr1:32498364-32498364	chr1.32498025	3
chr1:34700011-34700011	chr1.34697942	3
chr1:36063332-36063332	chr1.36062686	3
chr1:36193986-36193986	chr1.36193344	3
chr1:36297545-36297545	chr1.36297079	3
chr1:36940399-36940399	chr1.36939978	3
chr1:38855333-38855333	chr1.38854357	3
chr1:40704265-40704265	chr1.40703792	3
chr1:40775717-40775717	chr1.40775104	3
chr1:40903146-40903146	chr1.40902888	3
chr1:41662311-41662311	chr1.41661626	3
chr1:42098224-42098224	chr1.42095293	3
chr1:43721400-43721400	chr1.43721082	3
chr1:45542342-45542342	chr1.45541350	3
chr1:46052068-46052068	chr1.46048821	3
chr1:46177384-46177384	chr1.46177148	3
chr1:47695541-47695541	chr1.47693972	3
chr1:49082380-49082380	chr1.49081681	3
chr1:49300345-49300345	chr1.49299897	3
chr1:49411489-49411489	chr1.49410474	3
chr1:50058409-50058409	chr1.50057119	3
chr1:50193293-50193293	chr1.50192310	3
chr1:55778794-55778794	chr1.55776095	3
chr1:56818715-56818715	chr1.56818550	3
chr1:5965458-5965458	chr1.5965148	3
chr1:60770230-60770230	chr1.60767356	3
chr1:60783801-60783801	chr1.60783491	3
chr1:60951544-60951544	chr1.60951332	3
chr1:63934771-63934771	chr1.63934513	3
chr1:65123998-65123998	chr1.65122825	3
chr1:65276804-65276804	chr1.65276195	3
chr1:66019805-66019805	chr1.66019560	3
chr1:69658104-69658104	chr1.69657746	3
chr1:71437348-71437348	chr1.71436932	3
chr1:72013018-72013018	chr1.72012732	3
chr1:72134122-72134122	chr1.72133829	3
chr1:74128099-74128099	chr1.74127240	3
chr1:74439499-74439499	chr1.74439183	3
chr1:74983060-74983060	chr1.74981979	3
chr1:75073593-75073593	chr1.75072922	3
chr1:79103247-79103247	chr1.79098535	3
chr1:79215361-79215361	chr1.79214325	3
chr1:79534175-79534175	chr1.79531307	3
chr1:79671603-79671603	chr1.79671225	3
chr1:80150013-80150013	chr1.80149675	3
chr1:81576501-81576501	chr1.81576120	3
chr1:83833433-83833433	chr1.83833015	3
chr1:84656543-84656543	chr1.84656263	3
chr1:85199994-85199994	chr1.85199682	3
chr1:89366837-89366837	chr1.89365836	3
chr1:89771988-89771988	chr1.89771474	3
chr1:93516233-93516233	chr1.93513511	3
chr1:93773985-93773985	chr1.93773260	3
chr1:93993516-93993516	chr1.93992438	3
chr1:94214289-94214289	chr1.94213783	3
chr1:94922860-94922860	chr1.94922412	3
chr1:97968567-97968567	chr1.97967968	3
chr10:100004687-100004687	chr10.100003682	3
chr10:109029066-109029066	chr10.109028807	3
chr10:110849106-110849106	chr10.110848465	3
chr10:112129424-112129424	chr10.112128454	3
chr10:113242791-113242791	chr10.11323746	3
chr10:113442479-113442479	chr10.113441974	3
chr10:11470558-11470558	chr10.11469386	3
chr10:114900660-114900660	chr10.114900036	3
chr10:114962673-114962673	chr10.114961898	3
chr10:115231663-115231663	chr10.115230629	3
chr10:117228298-117228298	chr10.117227777	3
chr10:117306349-117306349	chr10.117305128	3
chr10:117814336-117814336	chr10.117813930	3
chr10:119614043-119614043	chr10.119613196	3
chr10:122021652-122021652	chr10.122021260	3
chr10:122626102-122626102	chr10.122625562	3
chr10:125066220-125066220	chr10.125066138	3
chr10:128288006-128288006	chr10.128287500	3
chr10:129631497-129631497	chr10.129631152	3
chr10:13324371-13324371	chr10.13323907	3
chr10:17334299-17334299	chr10.17333579	3
chr10:17677748-17677748	chr10.17677680	3
chr10:19238028-19238028	chr10.19237626	3
chr10:21127984-21127984	chr10.21127556	3
chr10:21326546-21326546	chr10.21325603	3
chr10:22455383-22455383	chr10.22454848	3
chr10:24372899-24372899	chr10.24372435	3
chr10:25995409-25995409	chr10.25994796	3
chr10:26539797-26539797	chr10.26539158	3
chr10:31119303-31119303	chr10.31118021	3
chr10:33219118-33219118	chr10.33218424	3
chr10:33818278-33818278	chr10.33816738	3
chr10:36062718-36062718	chr10.36062185	3
chr10:36301161-36301161	chr10.36300183	3
chr10:37169932-37169932	chr10.37169488	3
chr10:38254270-38254270	chr10.38253966	3
chr10:39120287-39120287	chr10.39119994	3
chr10:39421392-39421392	chr10.39421146	3
chr10:41964094-41964094	chr10.41963315	3
chr10:42696518-42696518	chr10.42695514	3
chr10:42826728-42826728	chr10.42826071	3
chr10:49442223-49442223	chr10.49441451	3
chr10:50269007-50269007	chr10.50267869	3
chr10:50318916-50318916	chr10.50317773	3
chr10:52196919-52196919	chr10.52196295	3
chr10:5324418-5324418	chr10.5323790	3
chr10:53994246-53994246	chr10.53993217	3
chr10:55710972-55710972	chr10.55710427	3
chr10:57851884-57851884	chr10.57851143	3
chr10:57874966-57874966	chr10.57874886	3
chr10:58647654-58647654	chr10.58647535	3
chr10:60585494-60585494	chr10.60584967	3
chr10:62157107-62157107	chr10.62156217	3
chr10:67023227-67023227	chr10.67022701	3
chr10:68443312-68443312	chr10.68442811	3
chr10:70633378-70633378	chr10.70632892	3
chr10:71624613-71624613	chr10.71623683	3
chr10:75996786-75996786	chr10.75996560	3
chr10:79579165-79579165	chr10.79578418	3
chr10:79720253-79720253	chr10.79719948	3
chr10:7993929-7993929	chr10.7992986	3
chr10:80474463-80474463	chr10.80474010	3
chr10:81533776-81533776	chr10.81533308	3
chr10:82008271-82008271	chr10.82008012	3
chr10:85774382-85774382	chr10.85773764	3
chr10:87349921-87349921	chr10.87348657	3
chr10:87937936-87937936	chr10.87937118	3
chr10:90679699-90679699	chr10.90678680	3
chr10:93071884-93071884	chr10.93070254	3
chr10:93577944-93577944	chr10.93577667	3
chr10:95474428-95474428	chr10.95473574	3
chr10:96252139-96252139	chr10.96251279	3
chr10:9686782-9686782	chr10.9686422	3
chr10:98051218-98051218	chr10.98050601	3
chr11:102275622-102275622	chr11.102275236	3
chr11:102456521-102456521	chr11.102455980	3
chr11:104009711-104009711	chr11.104009408	3
chr11:104144832-104144832	chr11.104143677	3
chr11:105481728-105481728	chr11.105481365	3
chr11:106829139-106829139	chr11.106828514	3
chr11:107126534-107126534	chr11.107125809	3
chr11:107220084-107220084	chr11.107219253	3
chr11:107554766-107554766	chr11.107554570	3
chr11:110899725-110899725	chr11.110899377	3
chr11:111506093-111506093	chr11.111505841	3
chr11:111972889-111972889	chr11.111971341	3
chr11:113184909-113184909	chr11.113182014	3
chr11:11362283-11362283	chr11.11361839	3
chr11:113914069-113914069	chr11.113913078	3
chr11:114971677-114971677	chr11.114971053	3
chr11:115185925-115185925	chr11.115185340	3
chr11:116879686-116879686	chr11.116878446	3
chr11:117031489-117031489	chr11.117031208	3
chr11:118363034-118363034	chr11.118362124	3
chr11:12206020-12206020	chr11.12205467	3
chr11:12876320-12876320	chr11.12875066	3
chr11:13055255-13055255	chr11.13055044	3
chr11:15323383-15323383	chr11.15320845	3
chr11:16700816-16700816	chr11.16700642	3
chr11:18673103-18673103	chr11.18672992	3
chr11:19122776-19122776	chr11.19122005	3
chr11:21461418-21461418	chr11.21460650	3
chr11:23779418-23779418	chr11.23776789	3
chr11:26390174-26390174	chr11.26389815	3
chr11:28718096-28718096	chr11.28717861	3
chr11:29639801-29639801	chr11.29635983	3
chr11:30613429-30613429	chr11.30611905	3
chr11:30671826-30671826	chr11.30671254	3
chr11:30848377-30848377	chr11.30847763	3
chr11:31538063-31538063	chr11.31537491	3
chr11:32766321-32766321	chr11.32766169	3
chr11:33611586-33611586	chr11.33611126	3
chr11:36601983-36601983	chr11.36601503	3
chr11:38622685-38622685	chr11.38621656	3
chr11:41657713-41657713	chr11.41657321	3
chr11:41687852-41687852	chr11.41687057	3
chr11:42507029-42507029	chr11.42504672	3
chr11:42921124-42921124	chr11.42920547	3
chr11:43918392-43918392	chr11.43918034	3
chr11:45207941-45207941	chr11.45207215	3
chr11:45577854-45577854	chr11.45577205	3
chr11:45638901-45638901	chr11.45637324	3
chr11:46415111-46415111	chr11.46413832	3
chr11:46548309-46548309	chr11.46547806	3
chr11:50928557-50928557	chr11.50928106	3
chr11:51218514-51218514	chr11.51217838	3
chr11:51661850-51661850	chr11.51661024	3
chr11:52075461-52075461	chr11.52074847	3
chr11:52354229-52354229	chr11.52352535	3
chr11:52685794-52685794	chr11.52685640	3
chr11:54089709-54089709	chr11.54089355	3
chr11:5493943-5493943	chr11.5493295	3
chr11:55713849-55713849	chr11.55713458	3
chr11:55735998-55735998	chr11.55735428	3
chr11:55997838-55997838	chr11.55997115	3
chr11:56536603-56536603	chr11.56536160	3
chr11:58106999-58106999	chr11.58106845	3
chr11:60768518-60768518	chr11.60767276	3
chr11:61804192-61804192	chr11.61803350	3
chr11:62197288-62197288	chr11.62196809	3
chr11:62350093-62350093	chr11.62349993	3
chr11:62956467-62956467	chr11.62955953	3
chr11:63266008-63266008	chr11.63265687	3
chr11:63421362-63421362	chr11.63420983	3
chr11:64448116-64448116	chr11.64447824	3
chr11:66067686-66067686	chr11.66066631	3
chr11:66998123-66998123	chr11.66995821	3
chr11:69051446-69051446	chr11.69051225	3
chr11:69161602-69161602	chr11.69161044	3
chr11:69180266-69180266	chr11.69180022	3
chr11:69664063-69664063	chr11.69662972	3
chr11:70881808-70881808	chr11.70881520	3
chr11:71609045-71609045	chr11.71607876	3
chr11:71651960-71651960	chr11.71651183	3
chr11:74436536-74436536	chr11.74435430	3
chr11:75549088-75549088	chr11.75548442	3
chr11:76611687-76611687	chr11.76611353	3
chr11:76800659-76800659	chr11.76799888	3
chr11:81956074-81956074	chr11.81955437	3
chr11:82672341-82672341	chr11.82671650	3
chr11:85274433-85274433	chr11.85274085	3
chr11:85477147-85477147	chr11.85476799	3
chr11:87985850-87985850	chr11.87985325	3
chr11:92547493-92547493	chr11.92546808	3
chr11:92651790-92651790	chr11.92649484	3
chr11:92833645-92833645	chr11.92833363	3
chr11:93439430-93439430	chr11.93438947	3
chr11:94712606-94712606	chr11.94709309	3
chr11:96663015-96663015	chr11.96662716	3
chr11:97017631-97017631	chr11.97017134	3
chr11:98019381-98019381	chr11.98017550	3
chr12:101767146-101767146	chr12.101766908	3
chr12:101910403-101910403	chr12.101910117	3
chr12:10269171-10269171	chr12.10268907	3
chr12:104009484-104009484	chr12.104007216	3
chr12:105583358-105583358	chr12.105583111	3
chr12:106410571-106410571	chr12.106410102	3
chr12:106730509-106730509	chr12.106730273	3
chr12:106836409-106836409	chr12.106836134	3
chr12:10697771-10697771	chr12.10696746	3
chr12:107237552-107237552	chr12.107237259	3
chr12:108362601-108362601	chr12.108362472	3
chr12:110246845-110246845	chr12.110246737	3
chr12:110299829-110299829	chr12.110298704	3
chr12:110985284-110985284	chr12.110985211	3
chr12:112655766-112655766	chr12.112655073	3
chr12:113118938-113118938	chr12.113115611	3
chr12:116662646-116662646	chr12.116662435	3
chr12:117929010-117929010	chr12.117927847	3
chr12:14231054-14231054	chr12.14230414	3
chr12:14455550-14455550	chr12.14454795	3
chr12:17570413-17570413	chr12.17570043	3
chr12:19063628-19063628	chr12.19063141	3
chr12:21451167-21451167	chr12.21450602	3
chr12:26239390-26239390	chr12.26238738	3
chr12:27861030-27861030	chr12.27858499	3
chr12:29189067-29189067	chr12.29188446	3
chr12:31182528-31182528	chr12.31179634	3
chr12:31912476-31912476	chr12.31911749	3
chr12:32403743-32403743	chr12.32402787	3
chr12:33765729-33765729	chr12.33765461	3
chr12:37736397-37736397	chr12.37734578	3
chr12:39435832-39435832	chr12.39435577	3
chr12:41082085-41082085	chr12.41081521	3
chr12:4217810-4217810	chr12.4215887	3
chr12:44666124-44666124	chr12.44665886	3
chr12:44693725-44693725	chr12.44693497	3
chr12:46411009-46411009	chr12.46410634	3
chr12:51390323-51390323	chr12.51389964	3
chr12:54000021-54000021	chr12.53999776	3
chr12:54110173-54110173	chr12.54109715	3
chr12:54355838-54355838	chr12.54355467	3
chr12:54472426-54472426	chr12.54471697	3
chr12:57962036-57962036	chr12.57961819	3
chr12:59456236-59456236	chr12.59455580	3
chr12:59827887-59827887	chr12.59827102	3
chr12:61517536-61517536	chr12.61516373	3
chr12:65169444-65169444	chr12.65168454	3
chr12:67041917-67041917	chr12.67041265	3
chr12:68272153-68272153	chr12.68271237	3
chr12:6877698-6877698	chr12.6877585	3
chr12:70169206-70169206	chr12.70168619	3
chr12:71140716-71140716	chr12.71140056	3
chr12:71497975-71497975	chr12.71497841	3
chr12:71510241-71510241	chr12.71509900	3
chr12:71589054-71589054	chr12.71588108	3
chr12:73013029-73013029	chr12.73012351	3
chr12:73027512-73027512	chr12.73026658	3
chr12:73413693-73413693	chr12.73413322	3
chr12:74170897-74170897	chr12.74170171	3
chr12:74261309-74261309	chr12.74261040	3
chr12:7466664-7466664	chr12.7465840	3
chr12:7515292-7515292	chr12.7514517	3
chr12:76607812-76607812	chr12.76607178	3
chr12:76723301-76723301	chr12.76722285	3
chr12:78061209-78061209	chr12.78060436	3
chr12:78272649-78272649	chr12.78272012	3
chr12:78289064-78289064	chr12.78288077	3
chr12:7920665-7920665	chr12.7919478	3
chr12:81537982-81537982	chr12.81536083	3
chr12:84811698-84811698	chr12.84811390	3
chr12:85799875-85799875	chr12.85798180	3
chr12:87189382-87189382	chr12.87188002	3
chr12:87943837-87943837	chr12.87942840	3
chr12:88316424-88316424	chr12.88314901	3
chr12:8926918-8926918	chr12.8926692	3
chr12:89426711-89426711	chr12.89426332	3
chr12:91557235-91557235	chr12.91556955	3
chr12:91761277-91761277	chr12.91760824	3
chr12:92104994-92104994	chr12.92104631	3
chr12:92149785-92149785	chr12.92148734	3
chr12:92843057-92843057	chr12.92838801	3
chr12:96113920-96113920	chr12.96113270	3
chr12:98110501-98110501	chr12.98109914	3
chr12:99512001-99512001	chr12.99511116	3
chr12:99620970-99620970	chr12.99618645	3
chr13:100273530-100273530	chr13.100272471	3
chr13:102470857-102470857	chr13.102469976	3
chr13:102998568-102998568	chr13.102995700	3
chr13:103745739-103745739	chr13.103745383	3
chr13:103777941-103777941	chr13.103777553	3
chr13:108427387-108427387	chr13.108427027	3
chr13:109109721-109109721	chr13.109108914	3
chr13:110404775-110404775	chr13.110404525	3
chr13:110965406-110965406	chr13.110964433	3
chr13:112891577-112891577	chr13.112890364	3
chr13:115157651-115157651	chr13.115157137	3
chr13:115237575-115237575	chr13.115237323	3
chr13:116161464-116161464	chr13.116161123	3
chr13:116409364-116409364	chr13.116404905	3
chr13:117173087-117173087	chr13.117172417	3
chr13:117325900-117325900	chr13.117324728	3
chr13:117480703-117480703	chr13.117480100	3
chr13:117862085-117862085	chr13.117861608	3
chr13:119830056-119830056	chr13.119829879	3
chr13:119985321-119985321	chr13.119984755	3
chr13:12989723-12989723	chr13.12989037	3
chr13:13643032-13643032	chr13.13642580	3
chr13:16084329-16084329	chr13.16084052	3
chr13:16698809-16698809	chr13.16698267	3
chr13:16829347-16829347	chr13.16828894	3
chr13:17197725-17197725	chr13.17197402	3
chr13:18544920-18544920	chr13.18541473	3
chr13:19847829-19847829	chr13.19847251	3
chr13:20552222-20552222	chr13.20551730	3
chr13:20904261-20904261	chr13.20903737	3
chr13:20989626-20989626	chr13.20989437	3
chr13:21039873-21039873	chr13.21037967	3
chr13:24999887-24999887	chr13.24999418	3
chr13:25322440-25322440	chr13.25322225	3
chr13:25978987-25978987	chr13.25977208	3
chr13:26770728-26770728	chr13.26770037	3
chr13:27626601-27626601	chr13.27626039	3
chr13:29101611-29101611	chr13.29101141	3
chr13:30768128-30768128	chr13.30765913	3
chr13:31043582-31043582	chr13.31043318	3
chr13:32063633-32063633	chr13.32063085	3
chr13:34257080-34257080	chr13.34256628	3
chr13:34713267-34713267	chr13.34712466	3
chr13:3610741-3610741	chr13.3608173	3
chr13:37138180-37138180	chr13.37137587	3
chr13:40269990-40269990	chr13.40269008	3
chr13:40448291-40448291	chr13.40447358	3
chr13:40912368-40912368	chr13.40911210	3
chr13:40939410-40939410	chr13.40938750	3
chr13:43154419-43154419	chr13.43154256	3
chr13:44215530-44215530	chr13.44214842	3
chr13:44289152-44289152	chr13.44288563	3
chr13:45012488-45012488	chr13.45012252	3
chr13:45526795-45526795	chr13.45526353	3
chr13:45620411-45620411	chr13.45618805	3
chr13:47065787-47065787	chr13.47065316	3
chr13:47137287-47137287	chr13.47136767	3
chr13:49391427-49391427	chr13.49390998	3
chr13:49428614-49428614	chr13.49428254	3
chr13:50573946-50573946	chr13.50573087	3
chr13:51189826-51189826	chr13.51189610	3
chr13:52079122-52079122	chr13.52078227	3
chr13:52362373-52362373	chr13.52361556	3
chr13:52963920-52963920	chr13.52963630	3
chr13:53788740-53788740	chr13.53787786	3
chr13:53849419-53849419	chr13.53848928	3
chr13:54085697-54085697	chr13.54084918	3
chr13:54135278-54135278	chr13.54134516	3
chr13:55160973-55160973	chr13.55160828	3
chr13:55773519-55773519	chr13.55772163	3
chr13:5790134-5790134	chr13.5789779	3
chr13:60163694-60163694	chr13.60163215	3
chr13:60645284-60645284	chr13.60644545	3
chr13:6071500-6071500	chr13.6071069	3
chr13:6542659-6542659	chr13.6542213	3
chr13:67438170-67438170	chr13.67437670	3
chr13:71646769-71646769	chr13.71646470	3
chr13:72164887-72164887	chr13.72164354	3
chr13:72593341-72593341	chr13.72592635	3
chr13:73798494-73798494	chr13.73798031	3
chr13:75273876-75273876	chr13.75273486	3
chr13:75416675-75416675	chr13.75415960	3
chr13:76758302-76758302	chr13.76757764	3
chr13:77216557-77216557	chr13.77216302	3
chr13:78361954-78361954	chr13.78361591	3
chr13:7974704-7974704	chr13.7974018	3
chr13:81347409-81347409	chr13.81346689	3
chr13:82615172-82615172	chr13.82614282	3
chr13:84384569-84384569	chr13.84384343	3
chr13:84772404-84772404	chr13.84772077	3
chr13:85475714-85475714	chr13.85475302	3
chr13:85806905-85806905	chr13.85806641	3
chr13:87484878-87484878	chr13.87484590	3
chr13:90088219-90088219	chr13.90087571	3
chr13:91059322-91059322	chr13.91059036	3
chr13:94398925-94398925	chr13.94397819	3
chr13:94570309-94570309	chr13.94570128	3
chr13:95641179-95641179	chr13.95640503	3
chr13:96341762-96341762	chr13.96341508	3
chr13:97586754-97586754	chr13.97586518	3
chr13:98837582-98837582	chr13.98837102	3
chr13:99723946-99723946	chr13.99723855	3
chr13:99924771-99924771	chr13.99924285	3
chr14:100630311-100630311	chr14.100629626	3
chr14:104063091-104063091	chr14.104062462	3
chr14:104399780-104399780	chr14.104399253	3
chr14:104501377-104501377	chr14.104500696	3
chr14:109782139-109782139	chr14.109781448	3
chr14:113445961-113445961	chr14.113445592	3
chr14:113541334-113541334	chr14.113540920	3
chr14:113758728-113758728	chr14.113758018	3
chr14:115423420-115423420	chr14.115422227	3
chr14:119016363-119016363	chr14.119015613	3
chr14:121121700-121121700	chr14.121121306	3
chr14:15036719-15036719	chr14.15036168	3
chr14:16010769-16010769	chr14.16010403	3
chr14:17624001-17624001	chr14.17623978	3
chr14:18595386-18595386	chr14.18595116	3
chr14:19149955-19149955	chr14.19149129	3
chr14:21071640-21071640	chr14.21071315	3
chr14:22141971-22141971	chr14.22141595	3
chr14:24159914-24159914	chr14.24159879	3
chr14:25997849-25997849	chr14.25997159	3
chr14:27833930-27833930	chr14.27833666	3
chr14:27934375-27934375	chr14.27933770	3
chr14:28502736-28502736	chr14.28501788	3
chr14:28527326-28527326	chr14.28526832	3
chr14:32506506-32506506	chr14.32506072	3
chr14:33569533-33569533	chr14.33569076	3
chr14:40219684-40219684	chr14.40219466	3
chr14:44309673-44309673	chr14.44309400	3
chr14:45094573-45094573	chr14.45094145	3
chr14:47445074-47445074	chr14.47444274	3
chr14:54483424-54483424	chr14.54483023	3
chr14:55262770-55262770	chr14.55262427	3
chr14:55875236-55875236	chr14.55875012	3
chr14:55915046-55915046	chr14.55914588	3
chr14:55977978-55977978	chr14.55976194	3
chr14:57961408-57961408	chr14.57960552	3
chr14:58504477-58504477	chr14.58504209	3
chr14:61761331-61761331	chr14.61760970	3
chr14:62756184-62756184	chr14.62756058	3
chr14:6509603-6509603	chr14.6509220	3
chr14:65638567-65638567	chr14.65637968	3
chr14:67585090-67585090	chr14.67584420	3
chr14:69077073-69077073	chr14.69076700	3
chr14:6913896-6913896	chr14.6913559	3
chr14:72047834-72047834	chr14.72046827	3
chr14:72082238-72082238	chr14.72081688	3
chr14:72403490-72403490	chr14.72401793	3
chr14:75553890-75553890	chr14.75553628	3
chr14:7799900-7799900	chr14.7799181	3
chr14:79204892-79204892	chr14.79203306	3
chr14:79448950-79448950	chr14.79448079	3
chr14:79730625-79730625	chr14.79730109	3
chr14:8096582-8096582	chr14.8096423	3
chr14:92209708-92209708	chr14.92208504	3
chr15:14329464-14329464	chr15.14329131	3
chr15:15422538-15422538	chr15.15421821	3
chr15:15718474-15718474	chr15.15717931	3
chr15:16737749-16737749	chr15.16737456	3
chr15:17161916-17161916	chr15.17161672	3
chr15:18435132-18435132	chr15.18434752	3
chr15:18569594-18569594	chr15.18569150	3
chr15:20097968-20097968	chr15.20097559	3
chr15:20494307-20494307	chr15.20493626	3
chr15:20776163-20776163	chr15.20775533	3
chr15:20870026-20870026	chr15.20869642	3
chr15:22966031-22966031	chr15.22965423	3
chr15:23041328-23041328	chr15.23040951	3
chr15:26545441-26545441	chr15.26544231	3
chr15:27272600-27272600	chr15.27271657	3
chr15:28620887-28620887	chr15.28619631	3
chr15:28817088-28817088	chr15.28816557	3
chr15:29014876-29014876	chr15.29014378	3
chr15:30141388-30141388	chr15.30141228	3
chr15:30645886-30645886	chr15.30644499	3
chr15:30993153-30993153	chr15.30991035	3
chr15:32226892-32226892	chr15.32226262	3
chr15:3621763-3621763	chr15.3621374	3
chr15:39023297-39023297	chr15.39021466	3
chr15:39974769-39974769	chr15.39974325	3
chr15:40650458-40650458	chr15.40649848	3
chr15:4095946-4095946	chr15.4095143	3
chr15:42971112-42971112	chr15.42970873	3
chr15:43057511-43057511	chr15.43057173	3
chr15:43071541-43071541	chr15.43071217	3
chr15:4310231-4310231	chr15.4309794	3
chr15:44516111-44516111	chr15.44510275	3
chr15:4508083-4508083	chr15.4507968	3
chr15:45405878-45405878	chr15.45405236	3
chr15:46885166-46885166	chr15.46884576	3
chr15:47208674-47208674	chr15.47206706	3
chr15:47676970-47676970	chr15.47676299	3
chr15:48086767-48086767	chr15.48086578	3
chr15:48227350-48227350	chr15.48226851	3
chr15:48512075-48512075	chr15.48511568	3
chr15:50039377-50039377	chr15.50038944	3
chr15:50097543-50097543	chr15.50096728	3
chr15:50483031-50483031	chr15.50482080	3
chr15:52227237-52227237	chr15.52226813	3
chr15:52549412-52549412	chr15.52548845	3
chr15:53033324-53033324	chr15.53033060	3
chr15:53991834-53991834	chr15.53991602	3
chr15:54305533-54305533	chr15.54303755	3
chr15:55134183-55134183	chr15.55133640	3
chr15:55714138-55714138	chr15.55713866	3
chr15:56031856-56031856	chr15.56031255	3
chr15:56875866-56875866	chr15.56874787	3
chr15:56887590-56887590	chr15.56886931	3
chr15:5963144-5963144	chr15.5962804	3
chr15:60213060-60213060	chr15.60212719	3
chr15:61338364-61338364	chr15.61337808	3
chr15:62750387-62750387	chr15.62748235	3
chr15:63085307-63085307	chr15.63083791	3
chr15:63131457-63131457	chr15.63130039	3
chr15:6316020-6316020	chr15.6315747	3
chr15:63297177-63297177	chr15.63296261	3
chr15:63484179-63484179	chr15.63483427	3
chr15:64902166-64902166	chr15.64901282	3
chr15:65760713-65760713	chr15.65757805	3
chr15:67333159-67333159	chr15.67331666	3
chr15:67556956-67556956	chr15.67555417	3
chr15:68396507-68396507	chr15.68396240	3
chr15:68695474-68695474	chr15.68694825	3
chr15:69669522-69669522	chr15.69669004	3
chr15:70994177-70994177	chr15.70994148	3
chr15:71136927-71136927	chr15.71136715	3
chr15:71858257-71858257	chr15.71857939	3
chr15:73903870-73903870	chr15.73903669	3
chr15:74006596-74006596	chr15.74005297	3
chr15:74887032-74887032	chr15.74885345	3
chr15:77268304-77268304	chr15.77267534	3
chr15:77735358-77735358	chr15.77733859	3
chr15:81221644-81221644	chr15.81220726	3
chr15:83051475-83051475	chr15.83050978	3
chr15:83820961-83820961	chr15.83818184	3
chr15:85274354-85274354	chr15.85274052	3
chr15:87046381-87046381	chr15.87045992	3
chr15:87896213-87896213	chr15.87895784	3
chr15:88445424-88445424	chr15.88444766	3
chr15:89085019-89085019	chr15.89084690	3
chr15:90262765-90262765	chr15.90261179	3
chr15:90278692-90278692	chr15.90277805	3
chr15:92762955-92762955	chr15.92762568	3
chr15:9291874-9291874	chr15.9287844	3
chr15:93193914-93193914	chr15.93189124	3
chr15:94143974-94143974	chr15.94143535	3
chr15:97080266-97080266	chr15.97080083	3
chr15:98004687-98004687	chr15.98003771	3
chr15:99325700-99325700	chr15.99325092	3
chr15:99602489-99602489	chr15.99601069	3
chr16:10261828-10261828	chr16.10261360	3
chr16:11368216-11368216	chr16.11367014	3
chr16:11867484-11867484	chr16.11867097	3
chr16:12372268-12372268	chr16.12371203	3
chr16:14922098-14922098	chr16.14921150	3
chr16:15803349-15803349	chr16.15802432	3
chr16:18751918-18751918	chr16.18749629	3
chr16:18959356-18959356	chr16.18958921	3
chr16:19494511-19494511	chr16.19491744	3
chr16:20630374-20630374	chr16.20629548	3
chr16:22784859-22784859	chr16.22784374	3
chr16:23448556-23448556	chr16.23448114	3
chr16:24081356-24081356	chr16.24081181	3
chr16:24495736-24495736	chr16.24494877	3
chr16:27007185-27007185	chr16.27005774	3
chr16:28655075-28655075	chr16.28654327	3
chr16:29455398-29455398	chr16.29450711	3
chr16:3266765-3266765	chr16.3265560	3
chr16:36057335-36057335	chr16.36057155	3
chr16:39369026-39369026	chr16.39368143	3
chr16:39450981-39450981	chr16.39450510	3
chr16:40986916-40986916	chr16.40985117	3
chr16:41608806-41608806	chr16.41608463	3
chr16:42654554-42654554	chr16.4262790	3
chr16:4285695-4285695	chr16.4284933	3
chr16:45812615-45812615	chr16.45811944	3
chr16:47887091-47887091	chr16.47886928	3
chr16:48109039-48109039	chr16.48108466	3
chr16:49536984-49536984	chr16.49532692	3
chr16:54335212-54335212	chr16.54334624	3
chr16:55859937-55859937	chr16.55857956	3
chr16:56177496-56177496	chr16.56176638	3
chr16:58456483-58456483	chr16.58455950	3
chr16:58571599-58571599	chr16.58571175	3
chr16:59460069-59460069	chr16.59459282	3
chr16:59654765-59654765	chr16.59654606	3
chr16:60370966-60370966	chr16.60370630	3
chr16:62688985-62688985	chr16.62688687	3
chr16:65801677-65801677	chr16.65801472	3
chr16:66432917-66432917	chr16.66432617	3
chr16:66447774-66447774	chr16.66447579	3
chr16:66821986-66821986	chr16.66821495	3
chr16:68091123-68091123	chr16.68089087	3
chr16:68764047-68764047	chr16.68763433	3
chr16:69187845-69187845	chr16.69187510	3
chr16:69285938-69285938	chr16.69285663	3
chr16:6985124-6985124	chr16.6984882	3
chr16:70301541-70301541	chr16.70301076	3
chr16:71202592-71202592	chr16.71202373	3
chr16:71633044-71633044	chr16.71630883	3
chr16:72013458-72013458	chr16.72012974	3
chr16:73416780-73416780	chr16.73416618	3
chr16:73559663-73559663	chr16.73559143	3
chr16:73821734-73821734	chr16.73821541	3
chr16:74144290-74144290	chr16.74143803	3
chr16:74176767-74176767	chr16.74175681	3
chr16:75630779-75630779	chr16.75630670	3
chr16:76390037-76390037	chr16.76389588	3
chr16:77437005-77437005	chr16.77436013	3
chr16:77828668-77828668	chr16.77827839	3
chr16:78909737-78909737	chr16.78909449	3
chr16:80380901-80380901	chr16.80380462	3
chr16:81334604-81334604	chr16.81333652	3
chr16:82601243-82601243	chr16.82599323	3
chr16:83388766-83388766	chr16.83388272	3
chr16:8412195-8412195	chr16.8410904	3
chr16:86777333-86777333	chr16.86776703	3
chr16:87927009-87927009	chr16.87924183	3
chr16:8829548-8829548	chr16.8828843	3
chr16:88523917-88523917	chr16.88523477	3
chr16:88756471-88756471	chr16.88755477	3
chr16:90110892-90110892	chr16.90109874	3
chr16:9039227-9039227	chr16.9038540	3
chr16:90943878-90943878	chr16.90943441	3
chr16:9272150-9272150	chr16.9271561	3
chr16:92899892-92899892	chr16.92899169	3
chr16:95072122-95072122	chr16.95071732	3
chr16:97690549-97690549	chr16.97690087	3
chr17:11232715-11232715	chr17.11231986	3
chr17:11435628-11435628	chr17.11435359	3
chr17:11572586-11572586	chr17.11571802	3
chr17:14642127-14642127	chr17.14641073	3
chr17:15429302-15429302	chr17.15428679	3
chr17:18682335-18682335	chr17.18680478	3
chr17:18927752-18927752	chr17.18926772	3
chr17:19023610-19023610	chr17.19022293	3
chr17:19952722-19952722	chr17.19952558	3
chr17:20535331-20535331	chr17.20534081	3
chr17:24418142-24418142	chr17.24417191	3
chr17:25259771-25259771	chr17.25259170	3
chr17:27088230-27088230	chr17.27087658	3
chr17:28475179-28475179	chr17.28474306	3
chr17:31150179-31150179	chr17.31149548	3
chr17:31783686-31783686	chr17.31783522	3
chr17:31872475-31872475	chr17.31871897	3
chr17:32593118-32593118	chr17.32592554	3
chr17:32694346-32694346	chr17.32694023	3
chr17:32829483-32829483	chr17.32829025	3
chr17:33780137-33780137	chr17.33779560	3
chr17:35097825-35097825	chr17.35097157	3
chr17:35367850-35367850	chr17.35367078	3
chr17:36924791-36924791	chr17.36924063	3
chr17:37811623-37811623	chr17.37810948	3
chr17:3916180-3916180	chr17.3915901	3
chr17:39392991-39392991	chr17.39392533	3
chr17:41936062-41936062	chr17.41935757	3
chr17:42377139-42377139	chr17.42371691	3
chr17:44144900-44144900	chr17.44144625	3
chr17:44168208-44168208	chr17.44167459	3
chr17:44769703-44769703	chr17.44768809	3
chr17:4492631-4492631	chr17.44896696	3
chr17:48389010-48389010	chr17.48386728	3
chr17:49064570-49064570	chr17.49063682	3
chr17:49448893-49448893	chr17.49448160	3
chr17:49630081-49630081	chr17.49628332	3
chr17:49688534-49688534	chr17.49686541	3
chr17:50304138-50304138	chr17.50304040	3
chr17:51375158-51375158	chr17.51374725	3
chr17:51776399-51776399	chr17.51776222	3
chr17:54917801-54917801	chr17.54917379	3
chr17:6020840-6020840	chr17.6019860	3
chr17:60872632-60872632	chr17.60872010	3
chr17:61263408-61263408	chr17.61262179	3
chr17:64362538-64362538	chr17.64361431	3
chr17:66513445-66513445	chr17.66512413	3
chr17:66572729-66572729	chr17.66572529	3
chr17:67480394-67480394	chr17.67479157	3
chr17:67895034-67895034	chr17.67893784	3
chr17:6919649-6919649	chr17.6919087	3
chr17:70039471-70039471	chr17.70038894	3
chr17:71905633-71905633	chr17.71902195	3
chr17:72050247-72050247	chr17.72049590	3
chr17:72362596-72362596	chr17.72361472	3
chr17:73648461-73648461	chr17.73647848	3
chr17:74987326-74987326	chr17.74986123	3
chr17:7544599-7544599	chr17.7543976	3
chr17:76679511-76679511	chr17.76679327	3
chr17:78121987-78121987	chr17.78121546	3
chr17:80526051-80526051	chr17.80525524	3
chr17:81307337-81307337	chr17.81307127	3
chr17:81469279-81469279	chr17.81468851	3
chr17:83045913-83045913	chr17.83045426	3
chr17:83345157-83345157	chr17.83344092	3
chr17:88143139-88143139	chr17.88142952	3
chr17:88237235-88237235	chr17.88236791	3
chr17:88620985-88620985	chr17.88620434	3
chr17:88969160-88969160	chr17.88968963	3
chr17:8970946-8970946	chr17.8970274	3
chr17:90800209-90800209	chr17.90798434	3
chr17:91104879-91104879	chr17.91104767	3
chr17:92152803-92152803	chr17.92152173	3
chr17:93116951-93116951	chr17.93116177	3
chr17:9747582-9747582	chr17.9745867	3
chr18:10085253-10085253	chr18.10084557	3
chr18:11481095-11481095	chr18.11480433	3
chr18:11811903-11811903	chr18.11810909	3
chr18:14511496-14511496	chr18.14510987	3
chr18:14902362-14902362	chr18.14901917	3
chr18:15030269-15030269	chr18.15029928	3
chr18:17297662-17297662	chr18.17297010	3
chr18:17432426-17432426	chr18.17432217	3
chr18:20096590-20096590	chr18.20095870	3
chr18:21185746-21185746	chr18.21185411	3
chr18:21268568-21268568	chr18.21267880	3
chr18:21730082-21730082	chr18.21728880	3
chr18:23168955-23168955	chr18.23168496	3
chr18:24836256-24836256	chr18.24834850	3
chr18:29222301-29222301	chr18.29221580	3
chr18:29730771-29730771	chr18.29730463	3
chr18:30142461-30142461	chr18.30141893	3
chr18:33889398-33889398	chr18.33888852	3
chr18:38314702-38314702	chr18.38313694	3
chr18:38390391-38390391	chr18.38390075	3
chr18:39327783-39327783	chr18.39327307	3
chr18:41684580-41684580	chr18.41683619	3
chr18:41823880-41823880	chr18.41822334	3
chr18:42487825-42487825	chr18.42484900	3
chr18:44433377-44433377	chr18.44432452	3
chr18:45528904-45528904	chr18.45526885	3
chr18:46279445-46279445	chr18.46279044	3
chr18:46987225-46987225	chr18.46985541	3
chr18:51581107-51581107	chr18.51580814	3
chr18:5320350-5320350	chr18.5319766	3
chr18:53498340-53498340	chr18.53497333	3
chr18:5507750-5507750	chr18.5507386	3
chr18:55199098-55199098	chr18.55198745	3
chr18:56064892-56064892	chr18.56060034	3
chr18:56388950-56388950	chr18.56388260	3
chr18:57000992-57000992	chr18.57000551	3
chr18:5711770-5711770	chr18.5711543	3
chr18:58584954-58584954	chr18.58583275	3
chr18:58901844-58901844	chr18.58901313	3
chr18:59174425-59174425	chr18.59173733	3
chr18:61573975-61573975	chr18.61573555	3
chr18:61942380-61942380	chr18.61941282	3
chr18:62150797-62150797	chr18.62150081	3
chr18:64757779-64757779	chr18.64757203	3
chr18:6490317-6490317	chr18.6489961	3
chr18:70325177-70325177	chr18.70325037	3
chr18:74429063-74429063	chr18.74428796	3
chr18:74564595-74564595	chr18.74564385	3
chr18:76297462-76297462	chr18.76297020	3
chr18:7724722-7724722	chr18.7723922	3
chr18:77517240-77517240	chr18.77515371	3
chr18:78465912-78465912	chr18.78465655	3
chr18:80438487-80438487	chr18.80438283	3
chr18:81231530-81231530	chr18.81231064	3
chr18:82553537-82553537	chr18.82553029	3
chr18:83473078-83473078	chr18.83472377	3
chr18:84938834-84938834	chr18.84938678	3
chr18:85496239-85496239	chr18.85495195	3
chr18:89357436-89357436	chr18.89357198	3
chr18:89685482-89685482	chr18.89683021	3
chr18:9660653-9660653	chr18.9659677	3
chr18:9974866-9974866	chr18.9974232	3
chr19:11360722-11360722	chr19.11357780	3
chr19:11563553-11563553	chr19.11562998	3
chr19:12356203-12356203	chr19.12355974	3
chr19:12888658-12888658	chr19.12888005	3
chr19:13198899-13198899	chr19.13197781	3
chr19:13584137-13584137	chr19.13582483	3
chr19:13782154-13782154	chr19.13781249	3
chr19:14996599-14996599	chr19.14995576	3
chr19:15800452-15800452	chr19.15800324	3
chr19:18983073-18983073	chr19.18982902	3
chr19:19716658-19716658	chr19.19716367	3
chr19:20274928-20274928	chr19.20274466	3
chr19:20338019-20338019	chr19.20332875	3
chr19:22491221-22491221	chr19.22490597	3
chr19:23417548-23417548	chr19.23417284	3
chr19:23559885-23559885	chr19.23559312	3
chr19:24046459-24046459	chr19.24046140	3
chr19:24920803-24920803	chr19.24920388	3
chr19:26451146-26451146	chr19.26450065	3
chr19:27350586-27350586	chr19.27347488	3
chr19:28446711-28446711	chr19.28446529	3
chr19:29010104-29010104	chr19.29009812	3
chr19:29669712-29669712	chr19.29669043	3
chr19:29964653-29964653	chr19.29963536	3
chr19:30493908-30493908	chr19.30493333	3
chr19:30760409-30760409	chr19.30759940	3
chr19:31817001-31817001	chr19.31816251	3
chr19:32347755-32347755	chr19.32346745	3
chr19:32561796-32561796	chr19.32561378	3
chr19:32822491-32822491	chr19.32821658	3
chr19:33889342-33889342	chr19.33887887	3
chr19:33934421-33934421	chr19.33933214	3
chr19:34571086-34571086	chr19.34570422	3
chr19:35622845-35622845	chr19.35618097	3
chr19:36220912-36220912	chr19.36220387	3
chr19:37423792-37423792	chr19.37423624	3
chr19:37513059-37513059	chr19.37512559	3
chr19:38890994-38890994	chr19.38890458	3
chr19:39204309-39204309	chr19.39200263	3
chr19:39353335-39353335	chr19.39352567	3
chr19:39587939-39587939	chr19.39583647	3
chr19:41014723-41014723	chr19.41014219	3
chr19:41912242-41912242	chr19.41911433	3
chr19:42360483-42360483	chr19.42360115	3
chr19:43823610-43823610	chr19.43822999	3
chr19:44388963-44388963	chr19.44387536	3
chr19:44931133-44931133	chr19.44930750	3
chr19:44955188-44955188	chr19.44953782	3
chr19:45610456-45610456	chr19.45609037	3
chr19:46067522-46067522	chr19.46066251	3
chr19:47253855-47253855	chr19.47253437	3
chr19:47545043-47545043	chr19.47544810	3
chr19:49100226-49100226	chr19.49099114	3
chr19:49389553-49389553	chr19.49386585	3
chr19:50978730-50978730	chr19.50978601	3
chr19:51752933-51752933	chr19.51752244	3
chr19:52123568-52123568	chr19.52122793	3
chr19:52158037-52158037	chr19.52157718	3
chr19:52168031-52168031	chr19.52167096	3
chr19:5303393-5303393	chr19.53032624	3
chr19:53661322-53661322	chr19.53658019	3
chr19:57311289-57311289	chr19.57310917	3
chr19:59361063-59361063	chr19.59360521	3
chr19:60144598-60144598	chr19.60139334	3
chr19:7468708-7468708	chr19.7467915	3
chr19:8645491-8645491	chr19.8645033	3
chr2:101026360-101026360	chr2.101025054	3
chr2:101347574-101347574	chr2.101347051	3
chr2:102540925-102540925	chr2.102539932	3
chr2:103459622-103459622	chr2.103459234	3
chr2:105506783-105506783	chr2.105505964	3
chr2:106169688-106169688	chr2.106169438	3
chr2:107054207-107054207	chr2.107053385	3
chr2:108486309-108486309	chr2.108485656	3
chr2:108643042-108643042	chr2.108642511	3
chr2:110676734-110676734	chr2.110673871	3
chr2:11335127-11335127	chr2.11333517	3
chr2:114012832-114012832	chr2.114012254	3
chr2:115860621-115860621	chr2.115859897	3
chr2:115924364-115924364	chr2.115923489	3
chr2:117206322-117206322	chr2.117206202	3
chr2:118388003-118388003	chr2.118387514	3
chr2:118458218-118458218	chr2.118457372	3
chr2:119283755-119283755	chr2.119283315	3
chr2:120007560-120007560	chr2.120006058	3
chr2:12029917-12029917	chr2.12029381	3
chr2:121382059-121382059	chr2.121381799	3
chr2:125550546-125550546	chr2.125550309	3
chr2:126288947-126288947	chr2.126288684	3
chr2:126664976-126664976	chr2.126664048	3
chr2:12874445-12874445	chr2.12874258	3
chr2:130494578-130494578	chr2.130493922	3
chr2:131206369-131206369	chr2.131206165	3
chr2:131848126-131848126	chr2.131847509	3
chr2:132889133-132889133	chr2.132888310	3
chr2:13325777-13325777	chr2.13325405	3
chr2:134321593-134321593	chr2.134321291	3
[truncated: 954 more rows]
