# Supplementary material for: De-Novo Identification of PPARγ/RXR Binding Sites and Direct Targets during Adipogenesis
Source: PLoS One. 2009 Mar 20;4(3):e4907. doi: 10.1371/journal.pone.0004907 (PMC2654672; doi:10.1371/journal.pone.0004907)
Supplement: Spreadsheet S4 — RXR clusters (5142). Location of RXR binding clusters (0.57 MB XLS) [file pone.0004907.s023.xls]

## Sheet: RXR clusters (5142)
Coordinates middle of overlap	Cluster ID	moPET count
chr1:102090790-102090790	chr1.102090434	3
chr1:107705595-107705595	chr1.107704918	5
chr1:107734018-107734018	chr1.107733452	5
chr1:108541951-108541951	chr1.108541343	3
chr1:11279669-11279669	chr1.11279340	3
chr1:113692038-113692038	chr1.113691863	3
chr1:116675148-116675148	chr1.116674004	3
chr1:120681811-120681811	chr1.120681584	3
chr1:120728798-120728798	chr1.120728063	4
chr1:120810046-120810046	chr1.120809534	3
chr1:121081233-121081233	chr1.121080164	5
chr1:121087325-121087325	chr1.121086984	6
chr1:121252173-121252173	chr1.121251654	5
chr1:121618463-121618463	chr1.121617922	3
chr1:121943887-121943887	chr1.121943488	4
chr1:122347160-122347160	chr1.122346960	3
chr1:122655995-122655995	chr1.122655491	3
chr1:123314448-123314448	chr1.123314289	4
chr1:126367754-126367754	chr1.126365440	3
chr1:127685437-127685437	chr1.127685094	6
chr1:127857972-127857972	chr1.127857595	4
chr1:127860527-127860527	chr1.127860009	4
chr1:128418544-128418544	chr1.128418304	3
chr1:129176173-129176173	chr1.129175588	3
chr1:129841905-129841905	chr1.129841532	3
chr1:132590391-132590391	chr1.132590034	3
chr1:132951301-132951301	chr1.132949750	3
chr1:133354069-133354069	chr1.133353633	5
chr1:133817180-133817180	chr1.133816494	5
chr1:133821262-133821262	chr1.133821086	4
chr1:133874072-133874072	chr1.133872937	3
chr1:134832314-134832314	chr1.134830711	3
chr1:134947589-134947589	chr1.134946990	10
chr1:135502324-135502324	chr1.135501860	5
chr1:135529168-135529168	chr1.135528099	3
chr1:135617241-135617241	chr1.135615056	4
chr1:135660043-135660043	chr1.135655539	4
chr1:136058923-136058923	chr1.136058502	5
chr1:136801801-136801801	chr1.136801605	4
chr1:136967549-136967549	chr1.136967055	3
chr1:137361520-137361520	chr1.137359802	4
chr1:137584056-137584056	chr1.137582283	4
chr1:137587462-137587462	chr1.137586312	5
chr1:137593695-137593695	chr1.137592109	6
chr1:138197213-138197213	chr1.138196497	6
chr1:138326948-138326948	chr1.138326536	3
chr1:142760694-142760694	chr1.142760115	3
chr1:145236347-145236347	chr1.145235979	4
chr1:145695742-145695742	chr1.145694456	3
chr1:152228568-152228568	chr1.152227980	5
chr1:153229196-153229196	chr1.153228776	3
chr1:153247480-153247480	chr1.153246063	4
chr1:154333709-154333709	chr1.154332093	3
chr1:154445006-154445006	chr1.154444433	9
chr1:154700265-154700265	chr1.154698431	3
chr1:154885234-154885234	chr1.154884240	8
chr1:155070757-155070757	chr1.155070533	4
chr1:155656111-155656111	chr1.155655810	4
chr1:155680945-155680945	chr1.155680072	3
chr1:155753264-155753264	chr1.155752434	4
chr1:155827848-155827848	chr1.155827668	4
chr1:155843028-155843028	chr1.155842651	4
chr1:155912791-155912791	chr1.155912294	4
chr1:156772393-156772393	chr1.156771654	3
chr1:156837283-156837283	chr1.156835904	4
chr1:156996380-156996380	chr1.156995969	5
chr1:157558191-157558191	chr1.157557401	5
chr1:158618930-158618930	chr1.158617768	3
chr1:160216959-160216959	chr1.160216196	4
chr1:160734284-160734284	chr1.160733844	10
chr1:161023747-161023747	chr1.161023445	3
chr1:161523151-161523151	chr1.161523018	3
chr1:161538896-161538896	chr1.161538367	3
chr1:161882258-161882258	chr1.161881925	3
chr1:16213609-16213609	chr1.16213500	3
chr1:164023310-164023310	chr1.164021991	4
chr1:166036287-166036287	chr1.166036010	4
chr1:16611425-16611425	chr1.16606754	3
chr1:166656975-166656975	chr1.166656302	3
chr1:167321592-167321592	chr1.167319886	6
chr1:168288253-168288253	chr1.168285414	3
chr1:169121961-169121961	chr1.169120986	3
chr1:169224111-169224111	chr1.169223609	4
chr1:169259735-169259735	chr1.169259621	3
chr1:170108969-170108969	chr1.170108155	4
chr1:170199284-170199284	chr1.170198919	3
chr1:171656475-171656475	chr1.171656299	6
chr1:172025421-172025421	chr1.172024895	3
chr1:172987305-172987305	chr1.172986002	4
chr1:173307304-173307304	chr1.173306157	3
chr1:174133701-174133701	chr1.174133313	6
chr1:174208162-174208162	chr1.174205972	3
chr1:174213012-174213012	chr1.174212680	7
chr1:174268942-174268942	chr1.174268138	3
chr1:174337769-174337769	chr1.174336492	6
chr1:175748932-175748932	chr1.175747696	3
chr1:178051729-178051729	chr1.178051554	3
chr1:178655711-178655711	chr1.178654451	4
chr1:179267478-179267478	chr1.179266891	3
chr1:180155459-180155459	chr1.180154945	4
chr1:180205820-180205820	chr1.180204364	3
chr1:180406126-180406126	chr1.180405873	4
chr1:182099098-182099098	chr1.182098394	6
chr1:182462794-182462794	chr1.182462624	3
chr1:182842336-182842336	chr1.182841451	3
chr1:182846609-182846609	chr1.182845513	5
chr1:183048759-183048759	chr1.183046523	5
chr1:183905030-183905030	chr1.183904879	4
chr1:185274208-185274208	chr1.185273114	4
chr1:185414054-185414054	chr1.185413805	3
chr1:185599484-185599484	chr1.185598273	4
chr1:185606781-185606781	chr1.185606620	7
chr1:185706082-185706082	chr1.185704617	3
chr1:185793184-185793184	chr1.185792362	4
chr1:186220590-186220590	chr1.186220070	6
chr1:186319029-186319029	chr1.186318721	3
chr1:186508910-186508910	chr1.186508262	8
chr1:186748861-186748861	chr1.186748588	3
chr1:188230062-188230062	chr1.188229657	4
chr1:188235406-188235406	chr1.188234759	4
chr1:189778872-189778872	chr1.189777924	5
chr1:189841128-189841128	chr1.189839976	9
chr1:190240257-190240257	chr1.190239831	4
chr1:191446299-191446299	chr1.191446011	6
chr1:191622334-191622334	chr1.191622073	3
chr1:192407186-192407186	chr1.192406624	3
chr1:192692206-192692206	chr1.192689264	3
chr1:193150264-193150264	chr1.193149939	3
chr1:193293071-193293071	chr1.193292808	3
chr1:193329272-193329272	chr1.193327841	4
chr1:193388324-193388324	chr1.193385078	5
chr1:193503749-193503749	chr1.193502555	3
chr1:193518652-193518652	chr1.193518060	3
chr1:194315244-194315244	chr1.194314875	4
chr1:194453737-194453737	chr1.194453415	4
chr1:194523494-194523494	chr1.194523137	4
chr1:194632775-194632775	chr1.194632650	3
chr1:194890278-194890278	chr1.194889968	6
chr1:194930940-194930940	chr1.194927946	3
chr1:194964052-194964052	chr1.194963224	4
chr1:194975255-194975255	chr1.194974964	5
chr1:194979352-194979352	chr1.194978800	10
chr1:195011425-195011425	chr1.195010810	6
chr1:195244277-195244277	chr1.195243974	8
chr1:195326591-195326591	chr1.195326100	6
chr1:20993462-20993462	chr1.20993126	4
chr1:23189474-23189474	chr1.23188564	3
chr1:31059144-31059144	chr1.31057811	4
chr1:31167583-31167583	chr1.31165656	3
chr1:31773746-31773746	chr1.31771880	3
chr1:34251475-34251475	chr1.34251083	4
chr1:34787181-34787181	chr1.34786522	3
chr1:36063294-36063294	chr1.36063117	4
chr1:36385775-36385775	chr1.36384528	4
chr1:36581370-36581370	chr1.36581152	3
chr1:36894197-36894197	chr1.36893835	4
chr1:37374339-37374339	chr1.37373197	3
chr1:38239687-38239687	chr1.38238921	5
chr1:38253528-38253528	chr1.38252615	4
chr1:38279128-38279128	chr1.38278693	4
chr1:38680383-38680383	chr1.38679977	4
chr1:39050293-39050293	chr1.39050017	4
chr1:39841192-39841192	chr1.39840482	4
chr1:39847066-39847066	chr1.39845418	4
chr1:40003988-40003988	chr1.40003071	3
chr1:40124294-40124294	chr1.40123896	5
chr1:40269773-40269773	chr1.40269209	3
chr1:41559795-41559795	chr1.41558971	3
chr1:45532434-45532434	chr1.45532162	3
chr1:45711396-45711396	chr1.45710479	3
chr1:45845888-45845888	chr1.45845756	3
chr1:48560177-48560177	chr1.48559438	3
chr1:48926966-48926966	chr1.48926633	3
chr1:51097576-51097576	chr1.51097141	4
chr1:51233632-51233632	chr1.51232666	4
chr1:51235356-51235356	chr1.51234799	5
chr1:51443323-51443323	chr1.51442393	12
chr1:51592710-51592710	chr1.51592430	3
chr1:51688466-51688466	chr1.51688132	6
chr1:53768474-53768474	chr1.53768122	3
chr1:54640203-54640203	chr1.54639840	3
chr1:54734065-54734065	chr1.54733513	6
chr1:54736172-54736172	chr1.54735403	8
chr1:54996822-54996822	chr1.54996638	3
chr1:55118494-55118494	chr1.55118053	6
chr1:55800000-55800000	chr1.55798339	4
chr1:57550832-57550832	chr1.57550471	3
chr1:57933920-57933920	chr1.57933606	4
chr1:57975265-57975265	chr1.57974061	4
chr1:58109081-58109081	chr1.58108223	6
chr1:58248565-58248565	chr1.58248369	3
chr1:58327378-58327378	chr1.58327179	6
chr1:58554880-58554880	chr1.58553647	3
chr1:58660709-58660709	chr1.58659451	4
chr1:58689475-58689475	chr1.58688614	4
chr1:58742146-58742146	chr1.58741933	3
chr1:58770907-58770907	chr1.58770135	3
chr1:60090952-60090952	chr1.60090761	3
chr1:60354454-60354454	chr1.60353478	3
chr1:62359841-62359841	chr1.62359234	3
chr1:63048485-63048485	chr1.63047960	5
chr1:63487419-63487419	chr1.63486717	3
chr1:64235626-64235626	chr1.64235205	5
chr1:64240220-64240220	chr1.64238579	3
chr1:64842196-64842196	chr1.64841751	8
chr1:64867418-64867418	chr1.64866657	3
chr1:65067241-65067241	chr1.65066283	3
chr1:65111912-65111912	chr1.65111731	5
chr1:66796048-66796048	chr1.66795678	4
chr1:68427375-68427375	chr1.68426933	3
chr1:70686460-70686460	chr1.70686009	3
chr1:73932046-73932046	chr1.73931798	4
chr1:73974494-73974494	chr1.73974024	4
chr1:73977853-73977853	chr1.73977007	6
chr1:74016209-74016209	chr1.74014987	5
chr1:74018020-74018020	chr1.74017819	4
chr1:74041747-74041747	chr1.74041246	5
chr1:74123832-74123832	chr1.74123607	4
chr1:74412289-74412289	chr1.74411931	3
chr1:74439302-74439302	chr1.74439047	5
chr1:74948946-74948946	chr1.74947552	5
chr1:75052006-75052006	chr1.75051771	3
chr1:78068215-78068215	chr1.78068083	3
chr1:79829383-79829383	chr1.79827545	3
chr1:79862056-79862056	chr1.79861712	3
chr1:80146809-80146809	chr1.80145958	3
chr1:81554768-81554768	chr1.81554581	4
chr1:81624069-81624069	chr1.81623657	4
chr1:81784000-81784000	chr1.81783459	5
chr1:81995603-81995603	chr1.81995421	4
chr1:82038376-82038376	chr1.82038293	3
chr1:82170099-82170099	chr1.82169281	4
chr1:82678265-82678265	chr1.82677144	5
chr1:83984169-83984169	chr1.83983731	4
chr1:84329005-84329005	chr1.84328364	3
chr1:84717835-84717835	chr1.84716893	4
chr1:87577578-87577578	chr1.87577424	3
chr1:87978841-87978841	chr1.87977692	4
chr1:88238324-88238324	chr1.88238064	3
chr1:88418375-88418375	chr1.88418171	3
chr1:89104938-89104938	chr1.89104446	7
chr1:89157938-89157938	chr1.89157781	3
chr1:89629691-89629691	chr1.89629019	9
chr1:89929964-89929964	chr1.89929777	6
chr1:89989862-89989862	chr1.89989624	3
chr1:90110501-90110501	chr1.90109277	9
chr1:90998321-90998321	chr1.90998031	4
chr1:91092984-91092984	chr1.91091483	3
chr1:92040769-92040769	chr1.92039673	3
chr1:92119434-92119434	chr1.92117205	3
chr1:92527948-92527948	chr1.92527447	4
chr1:92707080-92707080	chr1.92706280	6
chr1:92731101-92731101	chr1.92730852	4
chr1:92872256-92872256	chr1.92871271	7
chr1:93023819-93023819	chr1.93023583	3
chr1:93040397-93040397	chr1.93038944	4
chr1:93132134-93132134	chr1.93130617	3
chr1:93267161-93267161	chr1.93266194	4
chr1:93272087-93272087	chr1.93271622	3
chr1:93340257-93340257	chr1.93339945	4
chr1:93654157-93654157	chr1.93653474	13
chr1:93687709-93687709	chr1.93687380	5
chr1:93713113-93713113	chr1.93712891	3
chr1:93931105-93931105	chr1.93930372	4
chr1:93961063-93961063	chr1.93960595	3
chr1:94582116-94582116	chr1.94581984	3
chr1:94630281-94630281	chr1.94629067	4
chr1:94645687-94645687	chr1.94645132	6
chr1:94973414-94973414	chr1.94972790	3
chr1:95014729-95014729	chr1.95014171	5
chr1:9533044-9533044	chr1.9531758	4
chr1:99993128-99993128	chr1.99992138	3
chr10:107368353-107368353	chr10.107367765	3
chr10:107566249-107566249	chr10.107565919	3
chr10:107844708-107844708	chr10.107844475	5
chr10:108989884-108989884	chr10.108989640	3
chr10:110357140-110357140	chr10.110356866	4
chr10:110769419-110769419	chr10.110768418	4
chr10:111024391-111024391	chr10.111024141	3
chr10:111340516-111340516	chr10.111340336	3
chr10:112276843-112276843	chr10.112276186	3
chr10:116349268-116349268	chr10.116348460	3
chr10:116399773-116399773	chr10.116399453	4
chr10:116606475-116606475	chr10.116605160	3
chr10:116692604-116692604	chr10.116685611	10
chr10:116784067-116784067	chr10.116781435	6
chr10:116870380-116870380	chr10.116868605	3
chr10:116877594-116877594	chr10.116872635	10
chr10:116924952-116924952	chr10.116923555	9
chr10:116936164-116936164	chr10.116928209	17
chr10:116951562-116951562	chr10.116949074	19
chr10:116965424-116965424	chr10.116963335	14
chr10:116984522-116984522	chr10.116974747	11
chr10:116992600-116992600	chr10.116987141	13
chr10:117021271-117021271	chr10.117019790	6
chr10:117024088-117024088	chr10.117021978	12
chr10:117031108-117031108	chr10.117030118	15
chr10:117072846-117072846	chr10.117061479	37
chr10:117120772-117120772	chr10.117096815	116
chr10:117193405-117193405	chr10.117187597	5
chr10:118025269-118025269	chr10.118013931	10
chr10:118272838-118272838	chr10.118272206	4
chr10:11924597-11924597	chr10.11923760	6
chr10:11939045-11939045	chr10.11937424	3
chr10:119826238-119826238	chr10.119825209	3
chr10:122185932-122185932	chr10.122184217	4
chr10:122314613-122314613	chr10.122313909	5
chr10:126618728-126618728	chr10.126617301	4
chr10:126691522-126691522	chr10.126691248	5
chr10:126715281-126715281	chr10.126713659	7
chr10:126999793-126999793	chr10.126999444	5
chr10:127015260-127015260	chr10.127014996	5
chr10:127438535-127438535	chr10.127438271	3
chr10:127706327-127706327	chr10.127704649	10
chr10:128076997-128076997	chr10.128076473	4
chr10:128182078-128182078	chr10.128181563	3
chr10:13406574-13406574	chr10.13406373	5
chr10:13990165-13990165	chr10.13990058	3
chr10:15232331-15232331	chr10.15232137	3
chr10:15725463-15725463	chr10.15725002	4
chr10:16702102-16702102	chr10.16701868	4
chr10:16765977-16765977	chr10.16765769	7
chr10:17052973-17052973	chr10.17052472	3
chr10:17075669-17075669	chr10.17075528	3
chr10:17132238-17132238	chr10.17131543	3
chr10:17411490-17411490	chr10.17411260	3
chr10:17613748-17613748	chr10.17613316	3
chr10:17711923-17711923	chr10.17711269	3
chr10:17924687-17924687	chr10.17924415	3
chr10:18698783-18698783	chr10.18698597	4
chr10:19215996-19215996	chr10.19214508	3
chr10:19735849-19735849	chr10.19735465	5
chr10:19766636-19766636	chr10.19766419	4
chr10:21213842-21213842	chr10.21212845	3
chr10:21299181-21299181	chr10.21298970	5
chr10:21367576-21367576	chr10.21367271	4
chr10:21536017-21536017	chr10.21534207	3
chr10:23093526-23093526	chr10.23092529	3
chr10:23401262-23401262	chr10.23401113	3
chr10:23485741-23485741	chr10.23485473	4
chr10:23761865-23761865	chr10.23760721	3
chr10:24987659-24987659	chr10.24986842	5
chr10:25089733-25089733	chr10.25089563	4
chr10:25902360-25902360	chr10.25902206	3
chr10:26791601-26791601	chr10.26791429	3
chr10:26912517-26912517	chr10.26911710	5
chr10:27725783-27725783	chr10.27725599	4
chr10:28091245-28091245	chr10.28090193	4
chr10:28914897-28914897	chr10.28914695	4
chr10:29001421-29001421	chr10.29000923	10
chr10:30457913-30457913	chr10.30457579	5
chr10:30946603-30946603	chr10.30946317	4
chr10:30947227-30947227	chr10.30946798	4
chr10:31262997-31262997	chr10.31262844	3
chr10:31282144-31282144	chr10.31281327	3
chr10:31980055-31980055	chr10.31979771	3
chr10:33817975-33817975	chr10.33816151	6
chr10:37087298-37087298	chr10.37086570	8
chr10:37502090-37502090	chr10.37501867	4
chr10:38585210-38585210	chr10.38584010	11
chr10:38636212-38636212	chr10.38635363	3
chr10:38658297-38658297	chr10.38657907	5
chr10:38714990-38714990	chr10.38713294	3
chr10:39209995-39209995	chr10.39209782	3
chr10:39304391-39304391	chr10.39303595	4
chr10:39766984-39766984	chr10.39766658	4
chr10:39773978-39773978	chr10.39773749	3
chr10:39783110-39783110	chr10.39782875	4
chr10:39797546-39797546	chr10.39797352	3
chr10:40401693-40401693	chr10.40401335	6
chr10:40479060-40479060	chr10.40478743	4
chr10:41166160-41166160	chr10.41164984	3
chr10:41178573-41178573	chr10.41177422	4
chr10:41357774-41357774	chr10.41356938	3
chr10:41623212-41623212	chr10.41622133	4
chr10:41939587-41939587	chr10.41938806	5
chr10:42532043-42532043	chr10.42531626	7
chr10:42578856-42578856	chr10.42578297	3
chr10:43063863-43063863	chr10.43063173	3
chr10:43961140-43961140	chr10.43960444	3
chr10:44390710-44390710	chr10.44389780	5
chr10:44464791-44464791	chr10.44464547	3
chr10:44881233-44881233	chr10.44880430	3
chr10:45385062-45385062	chr10.45384050	3
chr10:4712649-4712649	chr10.4711991	4
chr10:47793381-47793381	chr10.47793228	3
chr10:50470196-50470196	chr10.50469627	3
chr10:5056990-5056990	chr10.5056305	3
chr10:51961593-51961593	chr10.51961101	3
chr10:52088254-52088254	chr10.52087880	4
chr10:52841236-52841236	chr10.52839284	3
chr10:53123333-53123333	chr10.53123070	3
chr10:5346013-5346013	chr10.5344895	3
chr10:53790308-53790308	chr10.53790035	5
chr10:55364040-55364040	chr10.55363574	3
chr10:56094561-56094561	chr10.56094357	4
chr10:56609596-56609596	chr10.56607392	6
chr10:57275467-57275467	chr10.57273098	3
chr10:57727259-57727259	chr10.57727026	4
chr10:57801514-57801514	chr10.57801381	5
chr10:57850527-57850527	chr10.57850415	4
chr10:5789292-5789292	chr10.5789036	4
chr10:58000304-58000304	chr10.57997471	6
chr10:58660998-58660998	chr10.58658485	4
chr10:58759520-58759520	chr10.58758348	3
chr10:58826479-58826479	chr10.58826088	5
chr10:59260459-59260459	chr10.59260156	3
chr10:59311750-59311750	chr10.59310938	8
chr10:59374770-59374770	chr10.59373898	5
chr10:59744490-59744490	chr10.59744072	4
chr10:60203212-60203212	chr10.60200855	4
chr10:60526527-60526527	chr10.60525033	3
chr10:60680936-60680936	chr10.60679632	5
chr10:60758692-60758692	chr10.60758481	3
chr10:60775717-60775717	chr10.60775282	4
chr10:61115852-61115852	chr10.61114851	7
chr10:6190816-6190816	chr10.6188221	7
chr10:6195558-6195558	chr10.6194750	3
chr10:62968598-62968598	chr10.62967277	3
chr10:66421401-66421401	chr10.66420964	4
chr10:66683467-66683467	chr10.66683119	4
chr10:66704989-66704989	chr10.66704715	5
chr10:66944729-66944729	chr10.66944521	3
chr10:67157870-67157870	chr10.67157461	4
chr10:67181048-67181048	chr10.67180089	7
chr10:67238397-67238397	chr10.67238120	4
chr10:67453597-67453597	chr10.67453302	3
chr10:67531212-67531212	chr10.67531020	3
chr10:67699890-67699890	chr10.67698969	3
chr10:68421588-68421588	chr10.68420804	3
chr10:68614455-68614455	chr10.68613991	4
chr10:68743801-68743801	chr10.68743670	3
chr10:68863567-68863567	chr10.68862789	3
chr10:69267758-69267758	chr10.69267287	9
chr10:69516457-69516457	chr10.69516158	4
chr10:70219826-70219826	chr10.70219654	7
chr10:70481091-70481091	chr10.70478938	3
chr10:72889576-72889576	chr10.72888370	3
chr10:74171351-74171351	chr10.74171180	3
chr10:74921047-74921047	chr10.74920846	5
chr10:74959574-74959574	chr10.74958928	4
chr10:75056287-75056287	chr10.75055822	4
chr10:75272404-75272404	chr10.75271468	6
chr10:75303965-75303965	chr10.75302972	3
chr10:75342807-75342807	chr10.75342459	3
chr10:75380809-75380809	chr10.75380207	5
chr10:75673088-75673088	chr10.75671534	3
chr10:76092615-76092615	chr10.76091827	11
chr10:76108740-76108740	chr10.76107815	7
chr10:76125729-76125729	chr10.76125058	4
chr10:76143599-76143599	chr10.76142908	9
chr10:76346911-76346911	chr10.76346479	5
chr10:76466340-76466340	chr10.76463273	6
chr10:76650586-76650586	chr10.76650208	4
chr10:76850559-76850559	chr10.76849433	6
chr10:76988570-76988570	chr10.76987533	3
chr10:77111307-77111307	chr10.77108593	5
chr10:77143887-77143887	chr10.77143672	4
chr10:77415995-77415995	chr10.77415655	8
chr10:77418735-77418735	chr10.77417095	5
chr10:77701140-77701140	chr10.77699183	14
chr10:77711845-77711845	chr10.77708781	7
chr10:77858196-77858196	chr10.77858030	4
chr10:77977547-77977547	chr10.77977275	5
chr10:7923557-7923557	chr10.7922862	3
chr10:79286823-79286823	chr10.79286364	6
chr10:79474263-79474263	chr10.79473816	4
chr10:79490277-79490277	chr10.79489424	8
chr10:79518488-79518488	chr10.79518077	4
chr10:79631306-79631306	chr10.79630795	6
chr10:79652730-79652730	chr10.79652314	4
chr10:7981269-7981269	chr10.7980953	3
chr10:79858193-79858193	chr10.79857576	5
chr10:80082927-80082927	chr10.80082240	4
chr10:80169299-80169299	chr10.80168585	6
chr10:80461429-80461429	chr10.80460881	3
chr10:80586168-80586168	chr10.80585577	4
chr10:82591950-82591950	chr10.82591650	5
chr10:82608248-82608248	chr10.82606968	4
chr10:83602889-83602889	chr10.83602618	3
chr10:84331780-84331780	chr10.84331536	9
chr10:8459066-8459066	chr10.8457865	5
chr10:8508409-8508409	chr10.8507973	3
chr10:86135504-86135504	chr10.86135137	3
chr10:87217434-87217434	chr10.87216439	4
chr10:87772638-87772638	chr10.87772424	3
chr10:87820826-87820826	chr10.87820366	4
chr10:87871230-87871230	chr10.87870909	4
chr10:89152225-89152225	chr10.89151474	7
chr10:90515387-90515387	chr10.90514540	3
chr10:90670784-90670784	chr10.90670500	3
chr10:90860673-90860673	chr10.90856415	3
chr10:92591784-92591784	chr10.92590875	4
chr10:92768515-92768515	chr10.92768400	3
chr10:93578048-93578048	chr10.93577613	3
chr10:93843848-93843848	chr10.93843254	3
chr10:93873471-93873471	chr10.93873244	3
chr10:94005051-94005051	chr10.94004359	19
chr10:94944634-94944634	chr10.94943890	3
chr10:95074024-95074024	chr10.95073032	3
chr10:95203252-95203252	chr10.95200266	3
chr10:95728535-95728535	chr10.95728404	3
chr10:95889065-95889065	chr10.95888753	3
chr10:96001063-96001063	chr10.96000393	6
chr10:96251712-96251712	chr10.96251499	4
chr10:97762602-97762602	chr10.97762066	5
chr10:98677859-98677859	chr10.98676910	3
chr10:98700327-98700327	chr10.98699538	4
chr11:100016790-100016790	chr11.100016610	3
chr11:100105130-100105130	chr11.100104786	3
chr11:100136452-100136452	chr11.100135844	5
chr11:100231302-100231302	chr11.100230942	3
chr11:100575403-100575403	chr11.100573100	4
chr11:100675583-100675583	chr11.100674806	4
chr11:100778737-100778737	chr11.100777867	5
chr11:100787834-100787834	chr11.100786958	7
chr11:100796088-100796088	chr11.100795988	5
chr11:100819231-100819231	chr11.100818664	5
chr11:100934650-100934650	chr11.100930364	3
chr11:100978954-100978954	chr11.100978507	3
chr11:101046958-101046958	chr11.101046187	5
chr11:101072456-101072456	chr11.101072178	4
chr11:101094032-101094032	chr11.101093757	3
chr11:101164889-101164889	chr11.101164655	4
chr11:101195268-101195268	chr11.101194981	10
chr11:101216847-101216847	chr11.101215544	3
chr11:101280663-101280663	chr11.101280241	3
chr11:101868134-101868134	chr11.101867482	4
chr11:102154735-102154735	chr11.102154492	5
chr11:102843197-102843197	chr11.102842942	4
chr11:102921593-102921593	chr11.102921432	5
chr11:102974767-102974767	chr11.102974412	3
chr11:103063700-103063700	chr11.103062931	4
chr11:103108184-103108184	chr11.103107689	4
chr11:103222778-103222778	chr11.103222161	8
chr11:103252769-103252769	chr11.103250994	3
chr11:104415798-104415798	chr11.104414386	5
chr11:104788936-104788936	chr11.104787344	3
chr11:105107918-105107918	chr11.105107549	4
chr11:105752490-105752490	chr11.105751909	5
chr11:105806511-105806511	chr11.105805951	12
chr11:106474815-106474815	chr11.106474243	3
chr11:106491277-106491277	chr11.106489874	5
chr11:106494221-106494221	chr11.106493683	7
chr11:106833258-106833258	chr11.106832595	3
chr11:106855743-106855743	chr11.106854265	6
chr11:107017346-107017346	chr11.107016056	3
chr11:107381906-107381906	chr11.107381317	3
chr11:107547376-107547376	chr11.107547078	4
chr11:107611668-107611668	chr11.107611236	8
chr11:108644650-108644650	chr11.108643998	4
chr11:112133510-112133510	chr11.112132996	3
chr11:112266544-112266544	chr11.112265971	4
chr11:112437816-112437816	chr11.112437279	5
chr11:112981701-112981701	chr11.112980442	6
chr11:113040584-113040584	chr11.113039920	3
chr11:113474326-113474326	chr11.113471928	3
chr11:113682014-113682014	chr11.113681819	3
chr11:114492816-114492816	chr11.114491367	5
chr11:114888176-114888176	chr11.114887108	3
chr11:115190772-115190772	chr11.115189982	5
chr11:115951061-115951061	chr11.115949636	3
chr11:116015434-116015434	chr11.116014096	8
chr11:116433518-116433518	chr11.116432813	4
chr11:116464046-116464046	chr11.116461606	6
chr11:116498824-116498824	chr11.116498629	6
chr11:116570486-116570486	chr11.116570273	4
chr11:117016085-117016085	chr11.117015047	4
chr11:117147603-117147603	chr11.117147151	6
chr11:117150259-117150259	chr11.117149985	6
chr11:117160764-117160764	chr11.117160467	4
chr11:117412326-117412326	chr11.117411071	4
chr11:117544995-117544995	chr11.117544807	3
chr11:117689595-117689595	chr11.117686810	4
chr11:117751993-117751993	chr11.117751594	3
chr11:117774715-117774715	chr11.117774121	5
chr11:118058856-118058856	chr11.118058603	4
chr11:118104690-118104690	chr11.118101771	3
chr11:118143241-118143241	chr11.118142571	3
chr11:118181439-118181439	chr11.118181149	5
chr11:118218099-118218099	chr11.118217841	6
chr11:118942686-118942686	chr11.118940749	5
chr11:118944343-118944343	chr11.118943953	4
chr11:118950019-118950019	chr11.118949645	4
chr11:119732398-119732398	chr11.119729797	3
chr11:119761690-119761690	chr11.119761353	5
chr11:119987390-119987390	chr11.119987282	5
chr11:120020226-120020226	chr11.120019726	3
chr11:120086121-120086121	chr11.120085815	4
chr11:120211775-120211775	chr11.120211102	3
chr11:120314358-120314358	chr11.120313482	5
chr11:120345923-120345923	chr11.120345068	4
chr11:120550616-120550616	chr11.120548797	4
chr11:120640848-120640848	chr11.120640524	5
chr11:120689398-120689398	chr11.120687817	8
chr11:120928687-120928687	chr11.120928447	3
chr11:120993172-120993172	chr11.120992023	3
chr11:121202908-121202908	chr11.121202418	3
chr11:121361380-121361380	chr11.121360489	5
chr11:16542611-16542611	chr11.16542170	3
chr11:19820211-19820211	chr11.19818718	5
chr11:20442643-20442643	chr11.20442396	3
chr11:20873338-20873338	chr11.20873195	3
chr11:21211527-21211527	chr11.21210914	3
chr11:21461477-21461477	chr11.21460913	14
chr11:23041104-23041104	chr11.23040878	4
chr11:23565424-23565424	chr11.23564883	11
chr11:28806457-28806457	chr11.28806326	4
chr11:29279753-29279753	chr11.29279372	3
chr11:29708699-29708699	chr11.29708112	6
chr11:29844777-29844777	chr11.29844405	5
chr11:3002284-3002284	chr11.3000160	20
chr11:3024294-3024294	chr11.3023779	4
chr11:3036193-3036193	chr11.3028384	6
chr11:3047833-3047833	chr11.3040441	9
chr11:3061388-3061388	chr11.3052805	13
chr11:30549308-30549308	chr11.30548825	5
chr11:30689583-30689583	chr11.30688973	3
chr11:31724982-31724982	chr11.31724521	3
chr11:32121221-32121221	chr11.32120030	4
chr11:3309549-3309549	chr11.3309100	3
chr11:34338795-34338795	chr11.34338692	3
chr11:3443725-3443725	chr11.3443321	5
chr11:34689201-34689201	chr11.34688916	3
chr11:34898450-34898450	chr11.34897280	3
chr11:34996520-34996520	chr11.34995515	3
chr11:35567582-35567582	chr11.35567367	6
chr11:35572835-35572835	chr11.35572479	5
chr11:35594102-35594102	chr11.35592759	12
chr11:3803214-3803214	chr11.3802769	9
chr11:3863715-3863715	chr11.3862682	3
chr11:40577683-40577683	chr11.40577354	3
chr11:4103875-4103875	chr11.4101851	4
chr11:43560630-43560630	chr11.43559497	4
chr11:43910605-43910605	chr11.43909873	3
chr11:44363469-44363469	chr11.44361553	7
chr11:44674941-44674941	chr11.44674448	4
chr11:44697800-44697800	chr11.44696890	5
chr11:44703244-44703244	chr11.44702956	4
chr11:44785177-44785177	chr11.44783467	3
chr11:44889782-44889782	chr11.44889092	17
chr11:45044149-45044149	chr11.45043167	6
chr11:45155277-45155277	chr11.45154188	4
chr11:45208525-45208525	chr11.45205593	3
chr11:45668977-45668977	chr11.45668453	3
chr11:45928341-45928341	chr11.45927965	5
chr11:47149663-47149663	chr11.47149424	3
chr11:47214300-47214300	chr11.47213742	4
chr11:47215606-47215606	chr11.47214907	4
chr11:47216793-47216793	chr11.47216564	4
chr11:4783025-4783025	chr11.4782244	3
chr11:50072850-50072850	chr11.50072339	5
chr11:50095670-50095670	chr11.50095337	4
chr11:50169455-50169455	chr11.50167697	3
chr11:50518274-50518274	chr11.50515738	3
chr11:51498532-51498532	chr11.51497668	6
chr11:51525172-51525172	chr11.51524054	4
chr11:5160066-5160066	chr11.5159034	3
chr11:51676198-51676198	chr11.51675864	3
chr11:51695280-51695280	chr11.51694605	5
chr11:51759502-51759502	chr11.51758447	5
chr11:53152537-53152537	chr11.53152092	5
chr11:53182526-53182526	chr11.53182374	3
chr11:53656907-53656907	chr11.53656566	11
chr11:53715701-53715701	chr11.53714881	4
chr11:53747332-53747332	chr11.53746321	3
chr11:53851851-53851851	chr11.53850408	4
chr11:53944173-53944173	chr11.53943743	3
chr11:5403129-5403129	chr11.5402607	4
chr11:5420866-5420866	chr11.5420533	4
chr11:54705342-54705342	chr11.54701433	3
chr11:54805534-54805534	chr11.54804682	5
chr11:54894721-54894721	chr11.54893995	15
chr11:54900423-54900423	chr11.54899981	4
chr11:54987698-54987698	chr11.54987142	3
chr11:55258573-55258573	chr11.55257847	4
chr11:56485707-56485707	chr11.56485277	3
chr11:57730569-57730569	chr11.57730358	3
chr11:57797852-57797852	chr11.57797096	4
chr11:57942817-57942817	chr11.57941083	3
chr11:58755300-58755300	chr11.58754879	4
chr11:58980121-58980121	chr11.58979462	9
chr11:59322798-59322798	chr11.59322473	3
chr11:59487340-59487340	chr11.59486531	5
chr11:59851379-59851379	chr11.59850744	5
chr11:60025756-60025756	chr11.60022659	19
chr11:60232212-60232212	chr11.60230972	6
chr11:60234146-60234146	chr11.60233847	4
chr11:60654384-60654384	chr11.60653547	5
chr11:60656362-60656362	chr11.60656149	4
chr11:61023965-61023965	chr11.61022649	3
chr11:61413961-61413961	chr11.61413485	3
chr11:61747654-61747654	chr11.61747308	4
chr11:62310989-62310989	chr11.62309198	8
chr11:62375386-62375386	chr11.62374896	6
chr11:62408190-62408190	chr11.62407825	3
chr11:6290363-6290363	chr11.6289110	3
chr11:62947632-62947632	chr11.62947208	4
chr11:63816473-63816473	chr11.63815757	4
chr11:6384515-6384515	chr11.6383663	6
chr11:63974696-63974696	chr11.63974162	3
chr11:65184242-65184242	chr11.65183291	5
chr11:6544355-6544355	chr11.6542716	3
chr11:65623325-65623325	chr11.65622601	4
chr11:65875539-65875539	chr11.65875007	3
chr11:66139816-66139816	chr11.66139109	3
chr11:67846981-67846981	chr11.67846261	8
chr11:67887535-67887535	chr11.67886452	4
chr11:68103793-68103793	chr11.68103289	4
chr11:68549684-68549684	chr11.68549511	3
chr11:68610693-68610693	chr11.68609920	3
chr11:68621066-68621066	chr11.68620785	3
chr11:68681336-68681336	chr11.68679778	4
chr11:69182488-69182488	chr11.69180894	5
chr11:69234340-69234340	chr11.69232400	9
chr11:69336300-69336300	chr11.69335011	5
chr11:69477730-69477730	chr11.69477412	5
chr11:69479743-69479743	chr11.69478937	4
chr11:69717750-69717750	chr11.69717340	3
chr11:69753867-69753867	chr11.69752941	11
chr11:69831174-69831174	chr11.69830953	4
chr11:69983111-69983111	chr11.69982933	3
chr11:70471190-70471190	chr11.70469762	4
chr11:70564674-70564674	chr11.70564201	5
chr11:70580816-70580816	chr11.70580530	3
chr11:71373539-71373539	chr11.71372319	3
chr11:72050517-72050517	chr11.72050385	3
chr11:72291132-72291132	chr11.72291009	3
chr11:72770049-72770049	chr11.72769201	4
chr11:73017653-73017653	chr11.73017402	3
chr11:73042163-73042163	chr11.73040310	4
chr11:73052725-73052725	chr11.73051040	4
chr11:73091257-73091257	chr11.73090899	5
chr11:73142815-73142815	chr11.73142698	3
chr11:74466064-74466064	chr11.74465200	6
chr11:74775675-74775675	chr11.74772223	3
chr11:74829468-74829468	chr11.74829043	6
chr11:74863468-74863468	chr11.74862890	7
chr11:74867918-74867918	chr11.74867175	6
chr11:75067367-75067367	chr11.75066859	5
chr11:75275924-75275924	chr11.75274539	5
chr11:75354202-75354202	chr11.75353914	5
chr11:75436618-75436618	chr11.75436369	3
chr11:75475626-75475626	chr11.75475124	7
chr11:76231465-76231465	chr11.76230936	5
chr11:76524485-76524485	chr11.76523660	18
chr11:76915027-76915027	chr11.76914641	3
chr11:77032932-77032932	chr11.77032352	3
chr11:77229527-77229527	chr11.77228473	3
chr11:77258837-77258837	chr11.77258445	4
chr11:77261265-77261265	chr11.77259703	10
chr11:77331198-77331198	chr11.77330337	6
chr11:77861102-77861102	chr11.77860735	5
chr11:77876780-77876780	chr11.77875993	4
chr11:78656009-78656009	chr11.78655539	3
chr11:78855762-78855762	chr11.78855356	3
chr11:78887804-78887804	chr11.78887446	4
chr11:78897807-78897807	chr11.78894350	4
chr11:79041281-79041281	chr11.79040862	4
chr11:79104218-79104218	chr11.79103491	3
chr11:79105494-79105494	chr11.79105270	4
chr11:79163049-79163049	chr11.79162849	3
chr11:79532515-79532515	chr11.79531480	5
chr11:79622377-79622377	chr11.79622046	3
chr11:79694454-79694454	chr11.79694090	4
chr11:79736843-79736843	chr11.79736412	3
chr11:80035203-80035203	chr11.80034443	4
chr11:80300613-80300613	chr11.80298781	3
chr11:80625005-80625005	chr11.80624868	3
chr11:81748470-81748470	chr11.81747892	3
chr11:81878163-81878163	chr11.81877994	3
chr11:81955884-81955884	chr11.81955301	7
chr11:81988048-81988048	chr11.81987499	5
chr11:81997793-81997793	chr11.81997385	3
chr11:83244319-83244319	chr11.83244152	3
chr11:83288594-83288594	chr11.83285406	4
chr11:83325789-83325789	chr11.83324648	4
chr11:83399613-83399613	chr11.83399126	5
chr11:83709212-83709212	chr11.83708786	3
chr11:83879178-83879178	chr11.83878825	3
chr11:83995933-83995933	chr11.83994458	9
chr11:84686982-84686982	chr11.84685897	9
chr11:84775989-84775989	chr11.84772653	13
chr11:85767395-85767395	chr11.85766566	3
chr11:86212077-86212077	chr11.86211753	3
chr11:86652730-86652730	chr11.86652091	4
chr11:86656843-86656843	chr11.86654598	4
chr11:86769546-86769546	chr11.86768993	5
chr11:86785764-86785764	chr11.86784976	3
chr11:87408222-87408222	chr11.87407925	4
chr11:87864521-87864521	chr11.87863537	4
chr11:87913574-87913574	chr11.87912593	5
chr11:88717597-88717597	chr11.88717023	14
chr11:88840712-88840712	chr11.88839790	22
chr11:88881907-88881907	chr11.88879010	3
chr11:90057237-90057237	chr11.90056106	3
chr11:90075427-90075427	chr11.90074370	5
chr11:90171385-90171385	chr11.90170058	8
chr11:93974703-93974703	chr11.93971654	4
chr11:93977504-93977504	chr11.93976783	4
chr11:94098140-94098140	chr11.94097608	6
chr11:94220414-94220414	chr11.94219587	3
chr11:94285740-94285740	chr11.94284087	4
chr11:94447015-94447015	chr11.94446420	6
chr11:94489743-94489743	chr11.94489088	3
chr11:94729956-94729956	chr11.94729410	4
chr11:94744848-94744848	chr11.94744672	4
chr11:94806784-94806784	chr11.94806334	7
chr11:94855194-94855194	chr11.94854208	5
chr11:95003140-95003140	chr11.95002822	6
chr11:95075115-95075115	chr11.95074816	4
chr11:95181864-95181864	chr11.95180776	4
chr11:95616845-95616845	chr11.95616251	7
chr11:95793681-95793681	chr11.95790886	5
chr11:96135493-96135493	chr11.96133661	4
chr11:96673689-96673689	chr11.96673015	5
chr11:96676752-96676752	chr11.96676428	3
chr11:97004069-97004069	chr11.97003581	5
chr11:97203812-97203812	chr11.97202794	3
chr11:97259073-97259073	chr11.97258394	4
chr11:97265712-97265712	chr11.97265094	7
chr11:97422443-97422443	chr11.97421580	3
chr11:98340435-98340435	chr11.98339552	3
chr11:98402411-98402411	chr11.98402089	7
chr11:98498656-98498656	chr11.98498103	3
chr11:98603243-98603243	chr11.98602758	4
chr11:98742161-98742161	chr11.98741449	5
chr11:98767637-98767637	chr11.98763303	6
chr11:98840410-98840410	chr11.98839220	4
chr11:98897720-98897720	chr11.98896956	4
chr11:98942258-98942258	chr11.98941921	3
chr11:98957965-98957965	chr11.98957550	4
chr12:100029581-100029581	chr12.100028711	4
chr12:100154202-100154202	chr12.100152952	3
chr12:100868662-100868662	chr12.100867874	4
chr12:101140445-101140445	chr12.101140073	3
chr12:101325982-101325982	chr12.101325101	3
chr12:102604145-102604145	chr12.102603574	5
chr12:103017603-103017603	chr12.103017299	4
chr12:103034445-103034445	chr12.103034162	4
chr12:103262087-103262087	chr12.103261814	6
chr12:105153099-105153099	chr12.105150914	3
chr12:105259432-105259432	chr12.105259138	3
chr12:105947376-105947376	chr12.105947177	3
chr12:108201121-108201121	chr12.108200592	4
chr12:108260983-108260983	chr12.108260816	4
chr12:109240557-109240557	chr12.109239497	3
chr12:110347907-110347907	chr12.110345449	3
chr12:110359788-110359788	chr12.110358723	3
chr12:111904036-111904036	chr12.111903728	4
chr12:111922847-111922847	chr12.111922522	4
chr12:112261095-112261095	chr12.112260458	4
chr12:112544434-112544434	chr12.112544241	4
chr12:112938422-112938422	chr12.112936911	4
chr12:112992194-112992194	chr12.112990987	3
chr12:113077396-113077396	chr12.113077155	3
chr12:113150551-113150551	chr12.113148408	3
chr12:113276903-113276903	chr12.113276379	3
chr12:113535465-113535465	chr12.113535071	3
chr12:113590057-113590057	chr12.113589691	3
chr12:116495568-116495568	chr12.116494954	5
chr12:116497291-116497291	chr12.116496505	6
chr12:116791610-116791610	chr12.116791402	3
chr12:14081974-14081974	chr12.14081514	7
chr12:15568353-15568353	chr12.15568206	3
chr12:15838205-15838205	chr12.15836571	3
chr12:16183738-16183738	chr12.16183567	5
chr12:16644764-16644764	chr12.16644393	4
chr12:16645927-16645927	chr12.16645517	4
chr12:16938302-16938302	chr12.16937664	3
chr12:17355274-17355274	chr12.17353739	3
chr12:17467013-17467013	chr12.17465390	3
chr12:17754654-17754654	chr12.17753188	3
chr12:17772564-17772564	chr12.17771283	3
chr12:21620265-21620265	chr12.21620057	4
chr12:21744836-21744836	chr12.21744448	3
chr12:25240174-25240174	chr12.25239370	6
chr12:25632891-25632891	chr12.25631325	3
chr12:26953996-26953996	chr12.26953753	3
chr12:28107014-28107014	chr12.28105950	3
chr12:29391415-29391415	chr12.29391113	3
chr12:30219283-30219283	chr12.30218895	3
chr12:3110037-3110037	chr12.3109867	12
chr12:31687470-31687470	chr12.31685041	4
chr12:31756532-31756532	chr12.31755812	5
chr12:31804913-31804913	chr12.31804502	4
chr12:31820489-31820489	chr12.31819870	4
chr12:31830328-31830328	chr12.31829831	3
chr12:31888376-31888376	chr12.31887972	4
chr12:32085722-32085722	chr12.32085224	4
chr12:32434462-32434462	chr12.32434076	3
chr12:32534626-32534626	chr12.32533601	3
chr12:32694590-32694590	chr12.32693092	9
chr12:3282995-3282995	chr12.3281653	3
chr12:32892136-32892136	chr12.32891874	3
chr12:33020472-33020472	chr12.33020095	6
chr12:33153208-33153208	chr12.33152260	3
chr12:33277354-33277354	chr12.33275203	4
chr12:33442485-33442485	chr12.33442119	3
chr12:33537808-33537808	chr12.33536485	3
chr12:33616170-33616170	chr12.33612490	6
chr12:33821131-33821131	chr12.33820912	3
chr12:33859544-33859544	chr12.33857840	3
chr12:34641346-34641346	chr12.34641080	3
chr12:35251374-35251374	chr12.35247924	4
chr12:3781546-3781546	chr12.3780439	3
chr12:40734041-40734041	chr12.40733480	4
chr12:4082945-4082945	chr12.4082502	4
chr12:42978677-42978677	chr12.42978036	3
chr12:4390209-4390209	chr12.4389139	4
chr12:52766727-52766727	chr12.52766454	3
chr12:53219650-53219650	chr12.53218465	5
chr12:53318162-53318162	chr12.53317689	14
chr12:53739999-53739999	chr12.53738088	4
chr12:54502907-54502907	chr12.54501010	3
chr12:55112976-55112976	chr12.55112157	5
chr12:55135033-55135033	chr12.55134014	5
chr12:55208617-55208617	chr12.55208310	5
chr12:55714028-55714028	chr12.55713579	3
chr12:55781107-55781107	chr12.55780914	3
chr12:55877906-55877906	chr12.55877682	5
chr12:56306005-56306005	chr12.56305814	4
chr12:56334498-56334498	chr12.56333360	3
chr12:56361524-56361524	chr12.56361287	4
chr12:59973716-59973716	chr12.59973486	4
chr12:64448945-64448945	chr12.64448746	3
chr12:67978088-67978088	chr12.67977798	6
chr12:70420809-70420809	chr12.70420231	6
chr12:70745746-70745746	chr12.70745053	3
chr12:70797133-70797133	chr12.70795653	3
chr12:71464028-71464028	chr12.71462737	3
chr12:71573433-71573433	chr12.71572841	6
chr12:71626309-71626309	chr12.71626035	4
chr12:71707307-71707307	chr12.71706247	4
chr12:73455052-73455052	chr12.73454717	3
chr12:73583871-73583871	chr12.73582718	3
chr12:73676501-73676501	chr12.73675396	5
chr12:73974544-73974544	chr12.73973844	5
chr12:74066477-74066477	chr12.74066245	6
chr12:74379061-74379061	chr12.74378635	4
chr12:74400207-74400207	chr12.74398634	6
chr12:74698623-74698623	chr12.74698391	5
chr12:74824051-74824051	chr12.74823520	7
chr12:75723034-75723034	chr12.75722755	6
chr12:75743495-75743495	chr12.75742300	3
chr12:76223117-76223117	chr12.76220998	4
chr12:77000223-77000223	chr12.76998455	3
chr12:77431802-77431802	chr12.77431589	3
chr12:77471430-77471430	chr12.77470899	3
chr12:77761355-77761355	chr12.77760489	5
chr12:77979435-77979435	chr12.77978987	3
chr12:78045823-78045823	chr12.78045246	3
chr12:78156966-78156966	chr12.78156739	3
chr12:78661782-78661782	chr12.78660712	3
chr12:80271318-80271318	chr12.80270516	4
chr12:80436367-80436367	chr12.80436145	3
chr12:80686930-80686930	chr12.80683788	3
chr12:80845387-80845387	chr12.80844673	4
chr12:80855641-80855641	chr12.80855442	4
chr12:80861579-80861579	chr12.80860869	6
chr12:80890142-80890142	chr12.80889891	3
chr12:81051213-81051213	chr12.81050904	5
chr12:8135519-8135519	chr12.8134522	5
chr12:81573672-81573672	chr12.81573162	5
chr12:81946620-81946620	chr12.81946222	5
chr12:82031409-82031409	chr12.82031156	5
chr12:82495933-82495933	chr12.82494994	3
chr12:83016217-83016217	chr12.83015973	3
chr12:83056726-83056726	chr12.83056137	3
chr12:83395444-83395444	chr12.83395052	3
chr12:8355101-8355101	chr12.8354491	3
chr12:84425846-84425846	chr12.84425513	5
chr12:8470070-8470070	chr12.8469643	4
chr12:8471662-8471662	chr12.8471020	6
chr12:84910517-84910517	chr12.84909735	4
chr12:85044686-85044686	chr12.85043653	3
chr12:85058521-85058521	chr12.85058285	4
chr12:85064516-85064516	chr12.85063617	7
chr12:8522206-8522206	chr12.8521919	4
chr12:8526274-8526274	chr12.8525734	4
chr12:85275004-85275004	chr12.85274439	3
chr12:85696591-85696591	chr12.85696315	7
chr12:86091471-86091471	chr12.86090739	4
chr12:86269605-86269605	chr12.86269119	3
chr12:86375357-86375357	chr12.86375159	4
chr12:86532927-86532927	chr12.86532683	4
chr12:86596057-86596057	chr12.86594510	3
chr12:87690808-87690808	chr12.87690539	4
chr12:87778640-87778640	chr12.87777060	5
chr12:87836285-87836285	chr12.87835525	3
chr12:89782977-89782977	chr12.89780512	3
chr12:91822015-91822015	chr12.91821782	4
chr12:92602941-92602941	chr12.92602560	3
chr12:9715699-9715699	chr12.9715334	3
chr12:98780833-98780833	chr12.98779801	3
chr12:98828770-98828770	chr12.98823950	3
chr12:98936585-98936585	chr12.98933974	3
chr13:100930626-100930626	chr13.100930128	3
chr13:101753069-101753069	chr13.101750364	3
chr13:102828818-102828818	chr13.102828515	5
chr13:102869008-102869008	chr13.102868518	8
chr13:102912329-102912329	chr13.102912104	4
chr13:103006854-103006854	chr13.103006441	4
chr13:103400854-103400854	chr13.103399968	3
chr13:103548045-103548045	chr13.103547602	4
chr13:103673709-103673709	chr13.103673075	7
chr13:103679330-103679330	chr13.103678910	5
chr13:103691954-103691954	chr13.103690528	5
chr13:103694069-103694069	chr13.103693663	4
chr13:103745859-103745859	chr13.103745197	8
chr13:104054442-104054442	chr13.104053630	4
chr13:104122494-104122494	chr13.104120354	3
chr13:104331971-104331971	chr13.104331461	5
chr13:105298918-105298918	chr13.105298755	3
chr13:105349234-105349234	chr13.105348963	3
chr13:105496519-105496519	chr13.105496373	3
chr13:105725761-105725761	chr13.105725380	5
chr13:106006791-106006791	chr13.106006029	6
chr13:108796943-108796943	chr13.108796689	3
chr13:109816525-109816525	chr13.109815268	3
chr13:110026068-110026068	chr13.110025611	3
chr13:110381960-110381960	chr13.110381284	3
chr13:110463578-110463578	chr13.110463281	5
chr13:110773800-110773800	chr13.110773414	4
chr13:110881137-110881137	chr13.110880814	3
chr13:110995792-110995792	chr13.110995546	5
chr13:111036023-111036023	chr13.111035880	4
chr13:111107132-111107132	chr13.111106899	3
chr13:112516061-112516061	chr13.112515417	3
chr13:113179281-113179281	chr13.113179097	5
chr13:114689315-114689315	chr13.114688649	3
chr13:114933027-114933027	chr13.114932835	3
chr13:115134322-115134322	chr13.115133010	3
chr13:115681874-115681874	chr13.115681573	3
chr13:116256699-116256699	chr13.116256142	3
chr13:116932744-116932744	chr13.116931668	4
chr13:117503410-117503410	chr13.117502693	3
chr13:118220993-118220993	chr13.118220279	3
chr13:119736524-119736524	chr13.119735713	5
chr13:119737201-119737201	chr13.119736942	7
chr13:12621506-12621506	chr13.12620984	3
chr13:12634054-12634054	chr13.12633401	3
chr13:12686443-12686443	chr13.12685276	3
chr13:12790835-12790835	chr13.12788910	3
chr13:13197534-13197534	chr13.13197242	3
chr13:13296320-13296320	chr13.13295915	5
chr13:13365772-13365772	chr13.13365115	4
chr13:13382735-13382735	chr13.13382282	3
chr13:13832274-13832274	chr13.13831769	3
chr13:15982281-15982281	chr13.15981363	3
chr13:17480056-17480056	chr13.17479707	3
chr13:17670551-17670551	chr13.17666196	3
chr13:21305519-21305519	chr13.21305318	3
chr13:21513743-21513743	chr13.21513699	3
chr13:23515870-23515870	chr13.23515496	3
chr13:25864855-25864855	chr13.25864755	3
chr13:26706726-26706726	chr13.26705496	3
chr13:26744749-26744749	chr13.26744516	3
chr13:28716194-28716194	chr13.28715610	3
chr13:29706307-29706307	chr13.29703267	4
chr13:30672962-30672962	chr13.30672315	4
chr13:31062006-31062006	chr13.31060956	3
chr13:31349326-31349326	chr13.31348989	5
chr13:31914858-31914858	chr13.31913574	3
chr13:32675935-32675935	chr13.32675241	4
chr13:32937056-32937056	chr13.32936083	5
chr13:33971990-33971990	chr13.33971395	3
chr13:34257238-34257238	chr13.34256516	7
chr13:34556370-34556370	chr13.34555703	3
chr13:3538040-3538040	chr13.3537665	3
chr13:36628729-36628729	chr13.36628592	3
chr13:3669501-3669501	chr13.3668098	10
chr13:36967042-36967042	chr13.36966222	3
chr13:37407033-37407033	chr13.37406188	10
chr13:37448424-37448424	chr13.37446362	3
chr13:37490359-37490359	chr13.37490044	5
chr13:37611674-37611674	chr13.37611214	4
chr13:37627721-37627721	chr13.37626907	12
chr13:3766619-3766619	chr13.3766395	5
chr13:37833549-37833549	chr13.37831451	4
chr13:37884513-37884513	chr13.37884009	8
chr13:37948142-37948142	chr13.37947419	5
chr13:38044648-38044648	chr13.38044281	3
chr13:39400203-39400203	chr13.39399292	3
chr13:39500914-39500914	chr13.39499987	3
chr13:40912495-40912495	chr13.40912248	5
chr13:41090222-41090222	chr13.41089768	3
chr13:41444267-41444267	chr13.41442896	3
chr13:41448072-41448072	chr13.41447897	5
chr13:41562662-41562662	chr13.41561228	3
chr13:41611138-41611138	chr13.41609887	4
chr13:41632405-41632405	chr13.41631031	3
chr13:41839601-41839601	chr13.41839400	5
chr13:41861131-41861131	chr13.41860439	3
chr13:41867043-41867043	chr13.41866950	6
chr13:41913945-41913945	chr13.41912763	4
chr13:41979312-41979312	chr13.41979057	3
chr13:42063175-42063175	chr13.42062566	5
chr13:42339878-42339878	chr13.42339630	3
chr13:42898865-42898865	chr13.42897489	3
chr13:43423149-43423149	chr13.43421061	3
chr13:44350244-44350244	chr13.44349876	3
chr13:44596288-44596288	chr13.44595718	3
chr13:45012470-45012470	chr13.45012008	4
chr13:45217989-45217989	chr13.45216831	3
chr13:45276943-45276943	chr13.45276814	3
chr13:45453429-45453429	chr13.45452139	7
chr13:45527649-45527649	chr13.45526665	3
chr13:45587468-45587468	chr13.45587147	4
chr13:45872311-45872311	chr13.45871746	3
chr13:45926198-45926198	chr13.45925759	4
chr13:46937809-46937809	chr13.46937368	3
chr13:47227419-47227419	chr13.47226964	4
chr13:48666753-48666753	chr13.48665894	3
chr13:48854056-48854056	chr13.48853217	4
chr13:48869639-48869639	chr13.48869448	4
chr13:48994721-48994721	chr13.48994184	4
chr13:49375468-49375468	chr13.49375237	3
chr13:49492199-49492199	chr13.49491808	4
chr13:51326055-51326055	chr13.51325602	5
chr13:51327348-51327348	chr13.51326995	6
chr13:51437247-51437247	chr13.51434215	3
chr13:51885016-51885016	chr13.51884219	7
chr13:51935149-51935149	chr13.51935029	5
chr13:51958873-51958873	chr13.51958655	4
chr13:52049831-52049831	chr13.52048964	5
chr13:52127167-52127167	chr13.52126641	7
chr13:52166165-52166165	chr13.52164027	4
chr13:54082899-54082899	chr13.54082641	4
chr13:54089776-54089776	chr13.54089390	4
chr13:54190305-54190305	chr13.54189724	4
chr13:54258903-54258903	chr13.54258541	3
chr13:54680014-54680014	chr13.54678365	3
chr13:56610563-56610563	chr13.56609704	4
chr13:56771106-56771106	chr13.56768359	3
chr13:58205158-58205158	chr13.58204691	3
chr13:58226523-58226523	chr13.58226126	5
chr13:5844509-5844509	chr13.5844137	5
chr13:59294811-59294811	chr13.59293810	3
chr13:59623207-59623207	chr13.59622944	3
chr13:59918336-59918336	chr13.59917299	3
chr13:60029250-60029250	chr13.60027823	3
chr13:60120368-60120368	chr13.60119318	3
chr13:60476187-60476187	chr13.60475239	3
chr13:60517806-60517806	chr13.60517624	3
chr13:60669804-60669804	chr13.60669675	3
chr13:62868418-62868418	chr13.62867542	3
chr13:63759342-63759342	chr13.63759163	3
chr13:67438150-67438150	chr13.67437041	14
chr13:67860176-67860176	chr13.67859836	3
chr13:68312448-68312448	chr13.68311729	3
chr13:71246776-71246776	chr13.71246256	3
chr13:72179306-72179306	chr13.72178052	3
chr13:73794567-73794567	chr13.73794126	4
chr13:74239869-74239869	chr13.74239645	3
chr13:76208508-76208508	chr13.76208166	7
chr13:76227126-76227126	chr13.76226966	3
chr13:76265007-76265007	chr13.76264579	4
chr13:77902519-77902519	chr13.77902455	5
chr13:81404167-81404167	chr13.81402395	4
chr13:81426581-81426581	chr13.81426357	3
chr13:81745106-81745106	chr13.81744777	3
chr13:84263882-84263882	chr13.84262001	3
chr13:84730248-84730248	chr13.84730072	3
chr13:86102975-86102975	chr13.86102738	3
chr13:90302863-90302863	chr13.90302436	3
chr13:90502647-90502647	chr13.90502325	3
chr13:92299465-92299465	chr13.92296774	4
chr13:92354706-92354706	chr13.92354023	4
chr13:92393282-92393282	chr13.92392918	4
chr13:93196439-93196439	chr13.93195498	7
chr13:93751569-93751569	chr13.93750915	4
chr13:95012300-95012300	chr13.95011189	4
chr13:95198703-95198703	chr13.95198022	7
chr13:95233498-95233498	chr13.95233223	3
chr13:97694458-97694458	chr13.97692745	5
chr13:98396256-98396256	chr13.98394735	7
chr13:98463696-98463696	chr13.98460361	3
chr13:98543973-98543973	chr13.98543193	4
chr13:98684337-98684337	chr13.98684189	3
chr13:98877038-98877038	chr13.98876690	5
chr13:98898604-98898604	chr13.98897589	4
chr13:9939551-9939551	chr13.9938907	4
chr13:99491625-99491625	chr13.99491245	3
chr13:99592582-99592582	chr13.99592280	6
chr13:99673965-99673965	chr13.99673510	3
chr13:99754775-99754775	chr13.99754396	5
chr14:101290226-101290226	chr14.101289961	3
chr14:104380920-104380920	chr14.104380706	3
chr14:104501624-104501624	chr14.104501143	3
chr14:116534944-116534944	chr14.116534527	3
chr14:119432648-119432648	chr14.119431503	4
chr14:119967440-119967440	chr14.119966017	4
chr14:120208502-120208502	chr14.120208100	4
chr14:120841808-120841808	chr14.120841612	3
chr14:121122852-121122852	chr14.121122581	4
chr14:121317394-121317394	chr14.121317060	3
chr14:13142111-13142111	chr14.13141861	3
chr14:13951558-13951558	chr14.13949603	3
chr14:16803868-16803868	chr14.16802064	3
chr14:17032365-17032365	chr14.17030839	3
chr14:18209612-18209612	chr14.18208854	56
chr14:18767602-18767602	chr14.18767070	4
chr14:19004987-19004987	chr14.19004566	5
chr14:19734152-19734152	chr14.19733791	6
chr14:19864844-19864844	chr14.19864582	4
chr14:20679190-20679190	chr14.20678367	3
chr14:20776499-20776499	chr14.20775312	3
chr14:20840872-20840872	chr14.20840377	3
chr14:20955177-20955177	chr14.20953992	3
chr14:21386252-21386252	chr14.21386032	3
chr14:21431315-21431315	chr14.21431039	3
chr14:21637831-21637831	chr14.21636992	6
chr14:21695159-21695159	chr14.21694490	4
chr14:21929085-21929085	chr14.21928783	5
chr14:21944560-21944560	chr14.21943436	3
chr14:22078913-22078913	chr14.22078616	3
chr14:22218284-22218284	chr14.22218027	4
chr14:22284994-22284994	chr14.22284477	5
chr14:23078124-23078124	chr14.23077839	3
chr14:23740552-23740552	chr14.23739926	3
chr14:24014961-24014961	chr14.24014638	4
chr14:24137670-24137670	chr14.24137252	7
chr14:24144250-24144250	chr14.24143965	4
chr14:24211341-24211341	chr14.24210455	3
chr14:24309665-24309665	chr14.24308601	4
chr14:24412828-24412828	chr14.24412605	5
chr14:24543696-24543696	chr14.24543461	5
chr14:26602734-26602734	chr14.26601825	3
chr14:26923388-26923388	chr14.26923054	3
chr14:27203098-27203098	chr14.27201578	3
chr14:29455335-29455335	chr14.29455034	4
chr14:29640015-29640015	chr14.29639824	3
chr14:29773445-29773445	chr14.29773152	3
chr14:30059704-30059704	chr14.30059018	12
chr14:30215317-30215317	chr14.30213853	3
chr14:30733097-30733097	chr14.30729373	4
chr14:30879379-30879379	chr14.30878318	4
chr14:32140054-32140054	chr14.32139089	6
chr14:32879521-32879521	chr14.32879225	3
chr14:33061481-33061481	chr14.33060244	3
chr14:33208172-33208172	chr14.33207069	5
chr14:33366246-33366246	chr14.33363851	3
chr14:33383288-33383288	chr14.33382797	6
chr14:33415251-33415251	chr14.33414448	3
chr14:33464472-33464472	chr14.33464249	3
chr14:39187707-39187707	chr14.39186869	43
chr14:43903494-43903494	chr14.43902927	3
chr14:44414737-44414737	chr14.44413651	3
chr14:45081465-45081465	chr14.45080525	3
chr14:45839562-45839562	chr14.45839262	4
chr14:46881578-46881578	chr14.46880400	8
chr14:49817739-49817739	chr14.49817469	3
chr14:49930734-49930734	chr14.49930374	3
chr14:50012131-50012131	chr14.50011598	4
chr14:50863036-50863036	chr14.50862326	5
chr14:50907825-50907825	chr14.50906309	5
chr14:50941719-50941719	chr14.50940801	4
chr14:51129625-51129625	chr14.51129223	3
chr14:53172328-53172328	chr14.53170765	4
chr14:53397827-53397827	chr14.53397609	3
chr14:53978718-53978718	chr14.53978206	3
chr14:54060668-54060668	chr14.54060296	3
chr14:54514437-54514437	chr14.54513729	3
chr14:54783135-54783135	chr14.54781327	9
chr14:55631660-55631660	chr14.55631580	3
chr14:58327820-58327820	chr14.58325396	3
chr14:58394968-58394968	chr14.58394129	4
chr14:60274965-60274965	chr14.60274764	3
chr14:60393012-60393012	chr14.60392712	3
chr14:60649000-60649000	chr14.60648604	3
chr14:61433881-61433881	chr14.61433655	3
chr14:61643265-61643265	chr14.61642169	3
chr14:61761373-61761373	chr14.61760710	3
chr14:62086541-62086541	chr14.62085623	10
chr14:62621919-62621919	chr14.62621103	4
chr14:64026373-64026373	chr14.64024877	3
chr14:64334755-64334755	chr14.64334279	5
chr14:64856819-64856819	chr14.64856503	5
chr14:65065476-65065476	chr14.65065305	3
chr14:65084197-65084197	chr14.65083952	5
chr14:65100020-65100020	chr14.65098654	3
chr14:65101800-65101800	chr14.65101121	12
chr14:65185190-65185190	chr14.65184156	7
chr14:65961855-65961855	chr14.65961269	4
chr14:66026976-66026976	chr14.66026599	4
chr14:66157010-66157010	chr14.66156904	3
chr14:66166130-66166130	chr14.66165433	6
chr14:66579690-66579690	chr14.66578496	4
chr14:6692754-6692754	chr14.6692468	3
chr14:68298954-68298954	chr14.68298116	3
chr14:68498802-68498802	chr14.68498606	4
chr14:68831399-68831399	chr14.68830581	5
chr14:69065209-69065209	chr14.69063553	5
chr14:69178806-69178806	chr14.69176752	3
chr14:69284551-69284551	chr14.69284455	3
chr14:7108041-7108041	chr14.7107806	3
chr14:71299277-71299277	chr14.71298573	8
chr14:71339348-71339348	chr14.71338875	4
chr14:73012743-73012743	chr14.73012528	3
chr14:74537522-74537522	chr14.74536710	7
chr14:74542214-74542214	chr14.74541902	3
chr14:74887227-74887227	chr14.74886625	3
chr14:75240140-75240140	chr14.75239901	3
chr14:75299424-75299424	chr14.75298374	3
chr14:75416309-75416309	chr14.75415315	5
chr14:75551712-75551712	chr14.75551252	9
chr14:75959771-75959771	chr14.75959430	3
chr14:75994435-75994435	chr14.75994236	3
chr14:76571628-76571628	chr14.76571378	5
chr14:77270987-77270987	chr14.77270798	4
chr14:7778523-7778523	chr14.7776328	3
chr14:77958624-77958624	chr14.77958198	3
chr14:78000592-78000592	chr14.78000237	4
chr14:78013335-78013335	chr14.78013192	3
chr14:78066943-78066943	chr14.78065588	3
chr14:8321423-8321423	chr14.8320506	4
chr14:87133886-87133886	chr14.87130760	3
chr14:95231432-95231432	chr14.95231217	3
chr15:100148751-100148751	chr15.100148511	3
chr15:100250970-100250970	chr15.100249607	3
chr15:100831540-100831540	chr15.100829059	3
chr15:100906360-100906360	chr15.100905938	4
chr15:100915257-100915257	chr15.100914963	6
chr15:100941371-100941371	chr15.100941039	6
chr15:101005115-101005115	chr15.101004194	4
chr15:101069118-101069118	chr15.101068898	3
chr15:101072382-101072382	chr15.101070392	4
chr15:101074221-101074221	chr15.101073886	5
chr15:101088646-101088646	chr15.101088434	4
chr15:101135991-101135991	chr15.101134234	4
chr15:101150842-101150842	chr15.101150482	5
chr15:101812131-101812131	chr15.101811125	4
chr15:101824145-101824145	chr15.101823498	3
chr15:101932362-101932362	chr15.101931378	8
chr15:102032404-102032404	chr15.102031385	7
chr15:102075275-102075275	chr15.102072874	7
chr15:102108703-102108703	chr15.102107846	3
chr15:102124200-102124200	chr15.102123594	3
chr15:102550193-102550193	chr15.102549721	5
chr15:102815583-102815583	chr15.102815035	6
chr15:102866272-102866272	chr15.102865924	3
chr15:103067964-103067964	chr15.103067369	3
chr15:103113988-103113988	chr15.103113718	5
chr15:103143354-103143354	chr15.103141898	4
chr15:103162534-103162534	chr15.103160687	4
chr15:103186905-103186905	chr15.103185527	7
chr15:103194849-103194849	chr15.103194269	4
chr15:103259573-103259573	chr15.103258926	3
chr15:103289803-103289803	chr15.103287890	3
chr15:103346870-103346870	chr15.103346618	4
chr15:10763166-10763166	chr15.10760697	5
chr15:10778915-10778915	chr15.10777995	5
chr15:10926464-10926464	chr15.10925541	4
chr15:11009308-11009308	chr15.11008864	8
chr15:11061219-11061219	chr15.11060861	15
chr15:11135436-11135436	chr15.11134958	6
chr15:11398522-11398522	chr15.11396541	3
chr15:11827427-11827427	chr15.11826377	6
chr15:11850988-11850988	chr15.11850309	5
chr15:12062583-12062583	chr15.12062358	6
chr15:12263330-12263330	chr15.12263052	3
chr15:12329576-12329576	chr15.12328861	4
chr15:17533324-17533324	chr15.17533052	3
chr15:20803075-20803075	chr15.20802763	3
chr15:23645035-23645035	chr15.23644216	4
chr15:25596697-25596697	chr15.25595896	4
chr15:25720036-25720036	chr15.25718827	4
chr15:26793301-26793301	chr15.26792868	3
chr15:27411300-27411300	chr15.27410424	3
chr15:27484636-27484636	chr15.27483761	7
chr15:27970791-27970791	chr15.27970567	4
chr15:31516751-31516751	chr15.31516356	4
chr15:31528474-31528474	chr15.31528073	12
chr15:33357906-33357906	chr15.33357698	3
chr15:33447914-33447914	chr15.33447501	4
chr15:34287382-34287382	chr15.34286706	4
chr15:34315019-34315019	chr15.34313884	4
chr15:35827947-35827947	chr15.35826739	4
chr15:36531405-36531405	chr15.36530925	4
chr15:36552576-36552576	chr15.36551394	7
chr15:36554120-36554120	chr15.36553731	5
chr15:36789545-36789545	chr15.36788532	3
chr15:36905190-36905190	chr15.36904817	3
chr15:3723409-3723409	chr15.3722063	3
chr15:37383659-37383659	chr15.37383212	4
chr15:37386307-37386307	chr15.37385838	3
chr15:37838933-37838933	chr15.37837018	3
chr15:38023523-38023523	chr15.38022519	5
chr15:38103619-38103619	chr15.38097582	3
chr15:38243884-38243884	chr15.38242780	12
chr15:38319480-38319480	chr15.38319202	6
chr15:38376407-38376407	chr15.38376155	8
chr15:38417728-38417728	chr15.38417235	4
chr15:38462977-38462977	chr15.38462457	8
chr15:38942627-38942627	chr15.38941919	3
chr15:39773984-39773984	chr15.39773683	3
chr15:41277662-41277662	chr15.41277038	4
chr15:41323803-41323803	chr15.41323460	3
chr15:42160323-42160323	chr15.42160048	5
chr15:42309862-42309862	chr15.42309790	4
chr15:42458972-42458972	chr15.42458330	3
chr15:42808969-42808969	chr15.42808045	3
chr15:42997503-42997503	chr15.42997400	3
chr15:43026677-43026677	chr15.43025189	3
chr15:43588550-43588550	chr15.43588011	3
chr15:44551110-44551110	chr15.44550169	8
chr15:47866319-47866319	chr15.47865996	3
chr15:48389544-48389544	chr15.48388363	3
chr15:49565300-49565300	chr15.49563456	3
chr15:50769645-50769645	chr15.50769338	3
chr15:5096632-5096632	chr15.5096520	4
chr15:5106179-5106179	chr15.5105101	4
chr15:51094431-51094431	chr15.51093639	5
chr15:51272950-51272950	chr15.51272639	8
chr15:51374068-51374068	chr15.51373499	5
chr15:51561235-51561235	chr15.51560795	4
chr15:52205394-52205394	chr15.52204959	3
chr15:52651089-52651089	chr15.52650919	3
chr15:5295108-5295108	chr15.5294849	3
chr15:52969158-52969158	chr15.52968669	5
chr15:53054193-53054193	chr15.53053724	3
chr15:53108901-53108901	chr15.53106560	4
chr15:53173391-53173391	chr15.53172959	5
chr15:53292152-53292152	chr15.53291876	4
chr15:53307985-53307985	chr15.53307638	11
chr15:53511022-53511022	chr15.53510105	5
chr15:53864054-53864054	chr15.53863211	9
chr15:54254380-54254380	chr15.54252547	3
chr15:5442592-5442592	chr15.5442384	3
chr15:5455282-5455282	chr15.5453825	3
chr15:54621470-54621470	chr15.54620485	3
chr15:54820373-54820373	chr15.54820176	5
chr15:54831590-54831590	chr15.54830898	5
chr15:54836703-54836703	chr15.54836365	4
chr15:54902301-54902301	chr15.54902158	3
chr15:54983427-54983427	chr15.54981629	4
chr15:55016523-55016523	chr15.55015430	4
chr15:55066606-55066606	chr15.55066105	3
chr15:55724168-55724168	chr15.55721906	3
chr15:55902421-55902421	chr15.55901763	5
chr15:55973405-55973405	chr15.55972551	4
chr15:56176591-56176591	chr15.56176029	4
chr15:56249652-56249652	chr15.56248988	5
chr15:56595496-56595496	chr15.56594465	5
chr15:56654280-56654280	chr15.56653867	4
chr15:57172298-57172298	chr15.57171663	7
chr15:57296366-57296366	chr15.57295829	8
chr15:57430848-57430848	chr15.57429884	3
chr15:57516941-57516941	chr15.57516077	5
chr15:57711115-57711115	chr15.57710990	4
chr15:57719681-57719681	chr15.57718879	6
chr15:57736927-57736927	chr15.57736411	4
chr15:57815712-57815712	chr15.57814711	8
chr15:57835372-57835372	chr15.57834877	7
chr15:58536141-58536141	chr15.58535549	3
chr15:58848466-58848466	chr15.58848165	3
chr15:58917491-58917491	chr15.58917228	3
chr15:59255751-59255751	chr15.59255410	3
chr15:59379104-59379104	chr15.59378006	4
chr15:61019113-61019113	chr15.61018784	3
chr15:61098406-61098406	chr15.61098056	3
chr15:61194468-61194468	chr15.61193630	10
chr15:61225716-61225716	chr15.61223936	5
chr15:61258984-61258984	chr15.61258299	7
chr15:61392537-61392537	chr15.61389726	6
chr15:61438097-61438097	chr15.61437860	4
chr15:61673692-61673692	chr15.61671836	3
chr15:61783231-61783231	chr15.61782359	6
chr15:61813026-61813026	chr15.61812717	6
chr15:61995812-61995812	chr15.61995565	5
chr15:62085354-62085354	chr15.62084842	5
chr15:62222284-62222284	chr15.62222066	4
chr15:62297102-62297102	chr15.62296836	3
chr15:62322338-62322338	chr15.62321488	3
chr15:62399276-62399276	chr15.62398771	3
chr15:62499819-62499819	chr15.62499147	4
chr15:62546603-62546603	chr15.62545156	3
chr15:62616258-62616258	chr15.62615910	13
chr15:62638596-62638596	chr15.62638362	3
chr15:62651648-62651648	chr15.62651180	4
chr15:63430992-63430992	chr15.63430648	4
chr15:63831358-63831358	chr15.63830844	7
chr15:64300676-64300676	chr15.64300411	5
chr15:64521457-64521457	chr15.64521046	3
chr15:64828105-64828105	chr15.64827112	3
chr15:65068853-65068853	chr15.65066323	3
chr15:66413852-66413852	chr15.66413609	3
chr15:66600914-66600914	chr15.66600684	3
chr15:66940263-66940263	chr15.66939903	9
chr15:67006896-67006896	chr15.67006172	5
chr15:67194050-67194050	chr15.67193306	3
chr15:67938924-67938924	chr15.67938446	3
chr15:68023612-68023612	chr15.68023406	3
chr15:68088601-68088601	chr15.68088176	4
chr15:6936525-6936525	chr15.6935332	4
chr15:6950576-6950576	chr15.6949895	3
chr15:6958692-6958692	chr15.6957955	4
chr15:7094307-7094307	chr15.7093266	4
chr15:71549750-71549750	chr15.71549287	3
chr15:72621336-72621336	chr15.72620806	3
chr15:72888462-72888462	chr15.72887473	4
chr15:73113758-73113758	chr15.73113582	3
chr15:73209824-73209824	chr15.73208967	3
chr15:73289820-73289820	chr15.73289595	4
chr15:73292997-73292997	chr15.73291101	4
chr15:73448059-73448059	chr15.73447584	5
chr15:74493099-74493099	chr15.74491040	3
chr15:74496822-74496822	chr15.74495541	7
chr15:7455540-7455540	chr15.7453807	3
chr15:74547157-74547157	chr15.74544709	5
chr15:74748796-74748796	chr15.74746867	7
chr15:74913226-74913226	chr15.74912801	4
chr15:7522167-7522167	chr15.7521862	3
chr15:75279171-75279171	chr15.75278105	3
chr15:7544867-7544867	chr15.7543022	3
chr15:75550837-75550837	chr15.75550023	3
chr15:76021415-76021415	chr15.76021007	4
chr15:76091548-76091548	chr15.76090150	10
chr15:76336186-76336186	chr15.76332960	6
chr15:76339435-76339435	chr15.76338900	8
chr15:76521983-76521983	chr15.76521080	5
chr15:76847872-76847872	chr15.76847143	4
chr15:76892716-76892716	chr15.76892067	3
chr15:76907479-76907479	chr15.76906608	5
chr15:77188608-77188608	chr15.77188250	5
chr15:77647997-77647997	chr15.77645635	4
chr15:77927724-77927724	chr15.77926467	4
chr15:7807934-7807934	chr15.7807461	3
chr15:78358174-78358174	chr15.78358046	3
chr15:78613837-78613837	chr15.78613180	5
chr15:78704194-78704194	chr15.78700874	3
chr15:78727142-78727142	chr15.78725374	3
chr15:78742986-78742986	chr15.78742316	3
chr15:78754409-78754409	chr15.78751751	6
chr15:78816083-78816083	chr15.78815621	6
chr15:79056313-79056313	chr15.79055941	4
chr15:79071975-79071975	chr15.79071429	6
chr15:79205118-79205118	chr15.79204084	5
chr15:79515282-79515282	chr15.79514520	5
chr15:79591232-79591232	chr15.79589155	3
chr15:79755165-79755165	chr15.79754330	3
chr15:80501183-80501183	chr15.80500654	5
chr15:81227120-81227120	chr15.81225850	5
chr15:81250248-81250248	chr15.81249633	4
chr15:81666924-81666924	chr15.81665761	8
chr15:81699522-81699522	chr15.81699192	4
chr15:81740025-81740025	chr15.81739831	4
chr15:81753339-81753339	chr15.81752496	5
chr15:82778020-82778020	chr15.82777815	3
chr15:82927973-82927973	chr15.82927560	5
chr15:82950697-82950697	chr15.82949653	3
chr15:83051519-83051519	chr15.83050704	12
chr15:83279643-83279643	chr15.83279345	4
chr15:83395621-83395621	chr15.83395042	4
chr15:83399507-83399507	chr15.83399300	5
chr15:83967568-83967568	chr15.83963748	5
chr15:84450451-84450451	chr15.84448142	3
chr15:84468763-84468763	chr15.84468381	5
chr15:84500682-84500682	chr15.84499621	9
chr15:84561554-84561554	chr15.84561214	3
chr15:84861530-84861530	chr15.84861357	3
chr15:85026895-85026895	chr15.85026261	3
chr15:85333235-85333235	chr15.85332439	3
chr15:85428306-85428306	chr15.85427382	7
chr15:85474846-85474846	chr15.85474651	3
chr15:85496908-85496908	chr15.85496426	4
chr15:85860687-85860687	chr15.85860166	3
chr15:85917868-85917868	chr15.85917291	6
chr15:85921223-85921223	chr15.85920307	4
chr15:86030763-86030763	chr15.86030571	3
chr15:8636703-8636703	chr15.8635921	10
chr15:8641834-8641834	chr15.8638718	4
chr15:8753667-8753667	chr15.8753335	5
chr15:8833043-8833043	chr15.8832465	4
chr15:88655908-88655908	chr15.88655339	4
chr15:88665441-88665441	chr15.88664472	8
chr15:88685921-88685921	chr15.88685579	7
chr15:88695787-88695787	chr15.88695117	5
chr15:88698738-88698738	chr15.88697295	7
chr15:88730487-88730487	chr15.88730006	5
chr15:88749918-88749918	chr15.88749615	6
chr15:89023761-89023761	chr15.89023160	6
chr15:89253871-89253871	chr15.89253156	5
chr15:91007862-91007862	chr15.91007455	5
chr15:92469659-92469659	chr15.92469303	3
chr15:93562548-93562548	chr15.93562216	5
chr15:94371652-94371652	chr15.94371244	3
chr15:95324179-95324179	chr15.95323922	3
chr15:95664373-95664373	chr15.95663402	4
chr15:95666788-95666788	chr15.95666581	5
chr15:95714495-95714495	chr15.95714254	5
chr15:95730876-95730876	chr15.95730166	8
chr15:95748475-95748475	chr15.95748303	4
chr15:96112174-96112174	chr15.96111861	4
chr15:96575325-96575325	chr15.96572247	7
chr15:96707098-96707098	chr15.96706648	4
chr15:97024945-97024945	chr15.97023846	3
chr15:97577308-97577308	chr15.97576919	4
chr15:97853545-97853545	chr15.97851061	3
chr15:97921136-97921136	chr15.97919427	6
chr15:98340990-98340990	chr15.98340139	4
chr15:98436291-98436291	chr15.98435665	4
chr15:98463082-98463082	chr15.98462482	3
chr15:98500790-98500790	chr15.98500153	5
chr15:98608333-98608333	chr15.98607902	5
chr15:98700419-98700419	chr15.98696986	3
chr15:98858117-98858117	chr15.98857308	4
chr15:99116703-99116703	chr15.99115137	3
chr15:99224957-99224957	chr15.99224002	5
chr15:99325968-99325968	chr15.99325634	5
chr15:99544053-99544053	chr15.99543169	10
chr15:99552324-99552324	chr15.99551478	6
chr15:99554080-99554080	chr15.99553410	4
chr15:99599864-99599864	chr15.99599289	4
chr15:99646962-99646962	chr15.99646524	5
chr15:99685758-99685758	chr15.99685473	7
chr15:99857505-99857505	chr15.99856314	3
chr16:10489599-10489599	chr16.10488620	5
chr16:10616185-10616185	chr16.10615910	6
chr16:10887705-10887705	chr16.10885925	4
chr16:11167924-11167924	chr16.11166724	4
chr16:11332115-11332115	chr16.11331927	5
chr16:11468544-11468544	chr16.11465290	5
chr16:11837424-11837424	chr16.11836872	3
chr16:11929088-11929088	chr16.11927228	3
chr16:13137031-13137031	chr16.13136156	3
chr16:13237633-13237633	chr16.13237269	5
chr16:13250502-13250502	chr16.13250199	3
chr16:13285780-13285780	chr16.13285255	4
chr16:13393907-13393907	chr16.13393235	4
chr16:13407744-13407744	chr16.13407612	5
chr16:13424850-13424850	chr16.13424162	4
chr16:13592569-13592569	chr16.13590898	7
chr16:13774528-13774528	chr16.13773220	3
chr16:14966615-14966615	chr16.14966552	3
chr16:15208717-15208717	chr16.15208084	7
chr16:15403800-15403800	chr16.15403461	3
chr16:15870563-15870563	chr16.15869927	4
chr16:16129439-16129439	chr16.16127913	4
chr16:16844562-16844562	chr16.16843109	3
chr16:17018241-17018241	chr16.17017789	4
chr16:17147418-17147418	chr16.17147010	5
chr16:17900040-17900040	chr16.17899555	4
chr16:18017438-18017438	chr16.18017183	4
chr16:18451343-18451343	chr16.18451013	5
chr16:18517686-18517686	chr16.18514836	3
chr16:18610280-18610280	chr16.18609865	7
chr16:18835674-18835674	chr16.18835033	4
chr16:20011861-20011861	chr16.20011621	3
chr16:20148320-20148320	chr16.20146872	3
chr16:20215918-20215918	chr16.20215452	4
chr16:20317079-20317079	chr16.20316051	4
chr16:20630791-20630791	chr16.20629885	4
chr16:20727904-20727904	chr16.20727566	3
chr16:21551230-21551230	chr16.21550338	5
chr16:21991997-21991997	chr16.21991409	4
chr16:22942502-22942502	chr16.22939986	3
chr16:23059951-23059951	chr16.23059101	5
chr16:23061718-23061718	chr16.23061106	7
chr16:23082633-23082633	chr16.23082032	4
chr16:23483900-23483900	chr16.23483480	6
chr16:23937336-23937336	chr16.23937185	4
chr16:23955415-23955415	chr16.23953662	5
chr16:23972039-23972039	chr16.23969276	13
chr16:23977047-23977047	chr16.23976846	4
chr16:23992701-23992701	chr16.23991594	6
chr16:24036304-24036304	chr16.24036139	3
chr16:24040225-24040225	chr16.24039009	8
chr16:24115292-24115292	chr16.24115190	5
chr16:24153697-24153697	chr16.24153477	4
chr16:24403150-24403150	chr16.24401958	4
chr16:24499618-24499618	chr16.24498688	3
chr16:24653454-24653454	chr16.24652917	3
chr16:24849192-24849192	chr16.24848765	5
chr16:24931915-24931915	chr16.24931629	3
chr16:24958100-24958100	chr16.24957483	7
chr16:24977270-24977270	chr16.24976975	7
chr16:25179913-25179913	chr16.25179778	4
chr16:25764012-25764012	chr16.25763806	4
chr16:25806681-25806681	chr16.25802263	4
chr16:26021933-26021933	chr16.26021693	3
chr16:26163346-26163346	chr16.26163119	3
chr16:28851630-28851630	chr16.28851420	3
chr16:28883136-28883136	chr16.28882835	3
chr16:29665033-29665033	chr16.29664131	4
chr16:29770756-29770756	chr16.29770283	4
chr16:29880093-29880093	chr16.29879262	5
chr16:29913409-29913409	chr16.29911406	5
chr16:29928532-29928532	chr16.29928155	10
chr16:29983542-29983542	chr16.29981367	5
chr16:29986335-29986335	chr16.29985416	5
chr16:30094093-30094093	chr16.30092064	5
chr16:30107998-30107998	chr16.30107456	4
chr16:30317006-30317006	chr16.30316257	11
chr16:30359307-30359307	chr16.30359087	4
chr16:30396027-30396027	chr16.30395438	5
chr16:30519422-30519422	chr16.30518985	3
chr16:30612892-30612892	chr16.30612299	5
chr16:30665870-30665870	chr16.30663995	14
chr16:30683493-30683493	chr16.30682919	5
chr16:30695068-30695068	chr16.30694741	5
chr16:30901361-30901361	chr16.30900696	5
chr16:31251082-31251082	chr16.31250353	4
chr16:31868268-31868268	chr16.31866872	6
chr16:31906747-31906747	chr16.31906229	4
chr16:31923455-31923455	chr16.31919470	3
chr16:31984418-31984418	chr16.31984077	3
chr16:32157928-32157928	chr16.32157630	5
chr16:32230670-32230670	chr16.32228431	3
chr16:32443682-32443682	chr16.32443238	4
chr16:32586445-32586445	chr16.32585982	17
chr16:33111519-33111519	chr16.33111181	7
chr16:33357828-33357828	chr16.33356126	3
chr16:33387506-33387506	chr16.33386034	6
chr16:33597846-33597846	chr16.33597256	5
chr16:33618184-33618184	chr16.33617046	4
chr16:33721813-33721813	chr16.33721227	3
chr16:34037259-34037259	chr16.34035999	4
chr16:34217367-34217367	chr16.34216414	3
chr16:34341470-34341470	chr16.34340801	3
chr16:34510130-34510130	chr16.34508754	3
chr16:34543756-34543756	chr16.34543555	3
chr16:34547885-34547885	chr16.34547100	5
chr16:34647568-34647568	chr16.34642665	3
chr16:34672969-34672969	chr16.34672483	9
chr16:34726837-34726837	chr16.34726677	3
chr16:34926289-34926289	chr16.34925671	7
chr16:34963223-34963223	chr16.34962166	3
chr16:35123395-35123395	chr16.35122627	10
chr16:35126311-35126311	chr16.35125369	7
chr16:35129052-35129052	chr16.35128420	5
chr16:35136798-35136798	chr16.35136140	17
chr16:3658982-3658982	chr16.3658808	3
chr16:3662186-3662186	chr16.3661405	4
chr16:36794707-36794707	chr16.36794269	3
chr16:36853584-36853584	chr16.36853265	7
chr16:37538897-37538897	chr16.37537546	3
chr16:37585901-37585901	chr16.37584978	4
chr16:37604033-37604033	chr16.37603706	4
chr16:37721186-37721186	chr16.37720338	4
chr16:37737439-37737439	chr16.37736913	7
chr16:37765009-37765009	chr16.37764693	5
chr16:3783312-3783312	chr16.3781584	3
chr16:37875006-37875006	chr16.37874698	5
chr16:37883817-37883817	chr16.37882162	9
chr16:38007846-38007846	chr16.38006547	4
chr16:38290424-38290424	chr16.38288945	3
chr16:38540553-38540553	chr16.38540160	4
chr16:38631991-38631991	chr16.38631394	4
chr16:38940609-38940609	chr16.38940126	3
chr16:40058354-40058354	chr16.40058014	3
chr16:4075515-4075515	chr16.4074440	3
chr16:4189559-4189559	chr16.4188883	5
chr16:43088275-43088275	chr16.43087396	3
chr16:43249752-43249752	chr16.43249493	5
chr16:43282628-43282628	chr16.43281208	8
chr16:43317554-43317554	chr16.43317188	5
chr16:43453113-43453113	chr16.43452723	4
chr16:43479604-43479604	chr16.43477944	3
chr16:43809055-43809055	chr16.43808731	3
chr16:4393002-4393002	chr16.4392593	5
chr16:43965750-43965750	chr16.43965016	3
chr16:43986887-43986887	chr16.43986799	3
chr16:44059955-44059955	chr16.44059082	5
chr16:44092413-44092413	chr16.44092023	5
chr16:44477332-44477332	chr16.44475225	5
chr16:44535948-44535948	chr16.44535767	4
chr16:44665463-44665463	chr16.44664609	3
chr16:4502016-4502016	chr16.4499505	4
chr16:45012591-45012591	chr16.45012461	4
chr16:4511547-4511547	chr16.4510322	4
chr16:45252160-45252160	chr16.45251697	3
chr16:45295298-45295298	chr16.45294956	4
chr16:45494126-45494126	chr16.45493786	3
chr16:45861688-45861688	chr16.45861398	3
chr16:4599042-4599042	chr16.4598707	5
chr16:46416663-46416663	chr16.46416459	3
chr16:4828196-4828196	chr16.4825433	4
chr16:48639742-48639742	chr16.48639394	3
chr16:48655264-48655264	chr16.48655065	3
chr16:49689600-49689600	chr16.49688650	5
chr16:49759596-49759596	chr16.49759027	4
chr16:49775708-49775708	chr16.49774582	4
chr16:49930393-49930393	chr16.49929144	5
chr16:50470610-50470610	chr16.50470107	3
chr16:50701593-50701593	chr16.50698745	3
chr16:51950362-51950362	chr16.51950199	7
chr16:51998318-51998318	chr16.51998123	5
chr16:52054418-52054418	chr16.52054126	3
chr16:52899547-52899547	chr16.52897211	3
chr16:55561245-55561245	chr16.55560188	4
chr16:55747156-55747156	chr16.55746596	5
chr16:56000972-56000972	chr16.56000452	3
chr16:56647563-56647563	chr16.56647356	4
chr16:57376876-57376876	chr16.57376257	3
chr16:57849515-57849515	chr16.57848881	4
chr16:58216018-58216018	chr16.58215716	4
chr16:58689379-58689379	chr16.58689109	3
chr16:64171327-64171327	chr16.64170327	3
chr16:65720175-65720175	chr16.65719010	3
chr16:65753093-65753093	chr16.65752620	4
chr16:66815484-66815484	chr16.66814474	3
chr16:67884986-67884986	chr16.67882643	3
chr16:68275831-68275831	chr16.68274233	3
chr16:71734234-71734234	chr16.71733745	3
chr16:74320277-74320277	chr16.74319917	3
chr16:76081874-76081874	chr16.76081435	4
chr16:76114935-76114935	chr16.76114337	3
chr16:76315617-76315617	chr16.76314718	4
chr16:76350294-76350294	chr16.76350085	4
chr16:76353887-76353887	chr16.76353652	5
chr16:76390009-76390009	chr16.76389801	6
chr16:76409899-76409899	chr16.76409610	6
chr16:76841406-76841406	chr16.76840590	6
chr16:77121323-77121323	chr16.77120985	3
chr16:77416954-77416954	chr16.77416770	4
chr16:77569894-77569894	chr16.77568909	7
chr16:77759910-77759910	chr16.77759463	7
chr16:78416071-78416071	chr16.78415804	3
chr16:78797482-78797482	chr16.78796877	4
chr16:84805850-84805850	chr16.84803722	3
chr16:85283009-85283009	chr16.85282878	3
chr16:85312280-85312280	chr16.85311492	3
chr16:86017275-86017275	chr16.86016720	3
chr16:86209338-86209338	chr16.86208912	3
chr16:86269728-86269728	chr16.86268779	4
chr16:86406342-86406342	chr16.86405978	4
chr16:86933244-86933244	chr16.86932973	3
chr16:87151103-87151103	chr16.87147429	6
chr16:87197432-87197432	chr16.87196745	4
chr16:8783494-8783494	chr16.8783030	4
chr16:90076493-90076493	chr16.90075970	3
chr16:90086322-90086322	chr16.90085951	4
chr16:90576809-90576809	chr16.90576444	4
chr16:90625748-90625748	chr16.90624631	9
chr16:90693546-90693546	chr16.90691617	5
chr16:90900557-90900557	chr16.90899983	3
chr16:91341614-91341614	chr16.91340992	3
chr16:91624254-91624254	chr16.91623519	6
chr16:91737960-91737960	chr16.91735893	13
chr16:91749431-91749431	chr16.91748441	5
chr16:91928609-91928609	chr16.91926856	3
chr16:91994766-91994766	chr16.91993867	6
chr16:92089472-92089472	chr16.92087226	7
chr16:92105060-92105060	chr16.92102268	4
chr16:92117225-92117225	chr16.92117039	6
chr16:92164640-92164640	chr16.92162138	19
chr16:92322339-92322339	chr16.92322191	4
chr16:92672647-92672647	chr16.92671864	3
chr16:92857831-92857831	chr16.92857637	3
chr16:92915770-92915770	chr16.92915461	3
chr16:93476666-93476666	chr16.93476567	3
chr16:93621659-93621659	chr16.93618539	4
chr16:93756639-93756639	chr16.93754677	3
chr16:94371877-94371877	chr16.94370714	3
chr16:94416950-94416950	chr16.94415863	7
chr16:94456340-94456340	chr16.94455909	6
chr16:94512703-94512703	chr16.94512271	3
chr16:95811079-95811079	chr16.95810638	3
chr16:95837668-95837668	chr16.95837465	3
chr16:95919807-95919807	chr16.95918501	4
chr16:96050681-96050681	chr16.96049536	3
chr16:96072470-96072470	chr16.96071673	3
chr16:96253936-96253936	chr16.96253724	4
chr16:96259204-96259204	chr16.96259001	3
chr16:96919440-96919440	chr16.96918339	3
chr16:98006645-98006645	chr16.98006186	4
chr16:98116017-98116017	chr16.98114977	3
chr16:98151862-98151862	chr16.98150986	3
chr17:10170196-10170196	chr17.10170012	4
chr17:10250597-10250597	chr17.10250393	5
chr17:10339067-10339067	chr17.10338830	5
chr17:10380496-10380496	chr17.10377338	3
chr17:11938725-11938725	chr17.11938294	4
chr17:12011956-12011956	chr17.12011331	4
chr17:12299117-12299117	chr17.12298700	3
chr17:12568934-12568934	chr17.12568445	4
chr17:12759098-12759098	chr17.12758067	4
chr17:12800070-12800070	chr17.12799769	5
chr17:13436772-13436772	chr17.13436193	7
chr17:14345647-14345647	chr17.14344698	5
chr17:14356884-14356884	chr17.14356642	10
chr17:14449077-14449077	chr17.14448598	8
chr17:14561012-14561012	chr17.14560765	4
chr17:15070905-15070905	chr17.15069984	3
chr17:15346623-15346623	chr17.15346508	4
chr17:15659975-15659975	chr17.15659457	3
chr17:17110498-17110498	chr17.17108979	4
chr17:17305490-17305490	chr17.17303930	5
chr17:17307031-17307031	chr17.17306789	7
chr17:17329861-17329861	chr17.17329068	4
chr17:17532422-17532422	chr17.17530621	5
chr17:17567086-17567086	chr17.17565935	4
chr17:19373472-19373472	chr17.19372282	3
chr17:20718293-20718293	chr17.20716734	3
chr17:21154985-21154985	chr17.21154881	3
chr17:22242119-22242119	chr17.22240753	3
chr17:23401100-23401100	chr17.23400803	4
chr17:23404504-23404504	chr17.23402677	3
chr17:23867706-23867706	chr17.23867094	5
chr17:23876010-23876010	chr17.23874253	3
chr17:24206693-24206693	chr17.24204619	10
chr17:24255645-24255645	chr17.24254978	3
chr17:24257064-24257064	chr17.24256282	5
chr17:24495051-24495051	chr17.24494477	3
chr17:24609300-24609300	chr17.24608165	5
chr17:24977118-24977118	chr17.24976263	3
chr17:25001637-25001637	chr17.25001035	5
chr17:25306617-25306617	chr17.25306192	4
chr17:25602684-25602684	chr17.25602458	4
chr17:26299225-26299225	chr17.26299084	6
chr17:26320314-26320314	chr17.26319997	3
chr17:26330129-26330129	chr17.26328589	5
chr17:26334212-26334212	chr17.26333284	8
chr17:26444106-26444106	chr17.26443150	7
chr17:26660766-26660766	chr17.26660406	4
chr17:26888724-26888724	chr17.26887455	6
chr17:27275099-27275099	chr17.27274742	8
chr17:27548559-27548559	chr17.27548306	8
chr17:27637223-27637223	chr17.27636319	5
chr17:27673631-27673631	chr17.27673467	3
chr17:27682385-27682385	chr17.27681460	7
chr17:27734960-27734960	chr17.27734142	5
chr17:27759183-27759183	chr17.27758650	4
chr17:28018077-28018077	chr17.28016181	3
chr17:28174163-28174163	chr17.28173770	4
chr17:28240630-28240630	chr17.28239359	5
chr17:28772845-28772845	chr17.28772523	7
chr17:28806803-28806803	chr17.28805632	5
chr17:28822416-28822416	chr17.28818006	7
chr17:28863748-28863748	chr17.28863033	6
chr17:28884385-28884385	chr17.28884031	8
chr17:28976704-28976704	chr17.28973595	4
chr17:29387909-29387909	chr17.29387224	3
chr17:29556202-29556202	chr17.29554723	3
chr17:30087819-30087819	chr17.30087034	4
chr17:30279387-30279387	chr17.30275879	4
chr17:30303224-30303224	chr17.30302541	3
chr17:30752006-30752006	chr17.30750582	6
chr17:30765692-30765692	chr17.30765245	11
chr17:30767837-30767837	chr17.30767228	9
chr17:31432395-31432395	chr17.31431562	6
chr17:31602958-31602958	chr17.31602486	4
chr17:31708975-31708975	chr17.31708176	5
chr17:31934307-31934307	chr17.31933885	6
chr17:32179406-32179406	chr17.32178855	23
chr17:33003793-33003793	chr17.33003462	4
chr17:33110415-33110415	chr17.33109989	6
chr17:33364411-33364411	chr17.33363491	4
chr17:33386238-33386238	chr17.33383109	25
chr17:3420734-3420734	chr17.3419629	5
chr17:34201402-34201402	chr17.34200474	4
chr17:34247677-34247677	chr17.34247049	9
chr17:34263715-34263715	chr17.34262115	8
chr17:34291559-34291559	chr17.34290350	4
chr17:34388019-34388019	chr17.34387537	3
chr17:3513480-3513480	chr17.3512182	3
chr17:35385146-35385146	chr17.35383404	5
chr17:35431590-35431590	chr17.35430598	4
chr17:35632167-35632167	chr17.35631533	3
chr17:36801950-36801950	chr17.36801672	3
chr17:39452832-39452832	chr17.39451065	22
chr17:41743086-41743086	chr17.41741350	3
chr17:42408523-42408523	chr17.42407035	3
chr17:42603153-42603153	chr17.42602459	5
chr17:43506060-43506060	chr17.43504899	5
chr17:44126529-44126529	chr17.44125317	8
chr17:44696632-44696632	chr17.44696094	3
chr17:45048330-45048330	chr17.45048105	4
chr17:45146509-45146509	chr17.45145712	3
chr17:45517082-45517082	chr17.45516223	4
chr17:45541841-45541841	chr17.45541305	4
chr17:45547742-45547742	chr17.45547233	4
chr17:45568261-45568261	chr17.45567934	4
chr17:46215213-46215213	chr17.46214193	3
chr17:46296010-46296010	chr17.46295044	3
chr17:46458592-46458592	chr17.46457913	4
chr17:46473319-46473319	chr17.46473064	3
chr17:46474490-46474490	chr17.46474269	4
chr17:47057549-47057549	chr17.47055322	4
chr17:47200308-47200308	chr17.47200113	3
chr17:47305625-47305625	chr17.47304836	5
chr17:48894953-48894953	chr17.48893968	5
chr17:48898019-48898019	chr17.48895958	4
chr17:48899957-48899957	chr17.48899417	4
chr17:49245086-49245086	chr17.49244754	4
chr17:50230123-50230123	chr17.50229239	3
chr17:5089081-5089081	chr17.5088306	5
chr17:51117045-51117045	chr17.51115408	3
chr17:52758511-52758511	chr17.52756673	3
chr17:53009022-53009022	chr17.53008591	6
chr17:53776267-53776267	chr17.53775881	4
chr17:55667778-55667778	chr17.55665934	5
chr17:55703179-55703179	chr17.55701731	13
chr17:55841894-55841894	chr17.55841609	5
chr17:55853847-55853847	chr17.55853612	4
chr17:56039245-56039245	chr17.56038613	4
chr17:56096762-56096762	chr17.56096104	4
[truncated: 3,143 more rows]
