# Supplementary material for: De-Novo Identification of PPARγ/RXR Binding Sites and Direct Targets during Adipogenesis
Source: PLoS One. 2009 Mar 20;4(3):e4907. doi: 10.1371/journal.pone.0004907 (PMC2654672; doi:10.1371/journal.pone.0004907)
Supplement: Spreadsheet S5 — PPAR_RXR_200 bp with annotation (907). PPARg binding clusters that overlap with RXR binding clusters that are within 200 bp of each other (0.19 MB XLS) [file pone.0004907.s024.xls]

## Sheet: PPAR_RXR_200bp with annotation 
PPAR			RXR
middle of overlap	Cluster ID	moPET count	middle of overlap	Cluster ID	moPET count	Distance between sites (bp)
chr1:169224020-169224020	1.16922	4	chr1:169224111-169224111	chr1.169223609	4	91
chr1:189841234-189841234	1.18984	3	chr1:189841128-189841128	chr1.189839976	9	106
chr1:191446346-191446346	1.19145	4	chr1:191446299-191446299	chr1.191446011	6	47
chr1:36063332-36063332	1.36063	3	chr1:36063294-36063294	chr1.36063117	4	38
chr1:54736096-54736096	1.54735	5	chr1:54736172-54736172	chr1.54735403	8	76
chr1:74439499-74439499	1.74439	3	chr1:74439302-74439302	chr1.74439047	5	197
chr1:81624190-81624190	1.81624	4	chr1:81624069-81624069	chr1.81623657	4	121
chr1:88418182-88418182	1.88418	4	chr1:88418375-88418375	chr1.88418171	3	193
chr10:116870544-116870544	10.1169	5	chr10:116870380-116870380	chr10.116868605	3	164
chr10:127706248-127706248	10.1277	4	chr10:127706327-127706327	chr10.127704649	10	79
chr10:24987778-24987778	10.2499	4	chr10:24987659-24987659	chr10.24986842	5	119
chr10:38585193-38585193	10.3858	5	chr10:38585210-38585210	chr10.38584010	11	17
chr10:38658185-38658185	10.3866	4	chr10:38658297-38658297	chr10.38657907	5	112
chr10:39767039-39767039	10.3977	5	chr10:39766984-39766984	chr10.39766658	4	55
chr10:67181229-67181229	10.6718	4	chr10:67181048-67181048	chr10.67180089	7	181
chr10:76092762-76092762	10.7609	4	chr10:76092615-76092615	chr10.76091827	11	147
chr10:76143647-76143647	10.7614	5	chr10:76143599-76143599	chr10.76142908	9	48
chr10:77701047-77701047	10.777	6	chr10:77701140-77701140	chr10.77699183	14	93
chr10:93577944-93577944	10.9358	3	chr10:93578048-93578048	chr10.93577613	3	104
chr11:102843139-102843139	11.1028	4	chr11:102843197-102843197	chr11.102842942	4	58
chr11:106491221-106491221	11.1065	4	chr11:106491277-106491277	chr11.106489874	5	56
chr11:106855750-106855750	11.1069	4	chr11:106855743-106855743	chr11.106854265	6	7
chr11:21461418-21461418	11.2146	3	chr11:21461477-21461477	chr11.21460913	14	59
chr11:3002322-3002322	11.3	46	chr11:3002284-3002284	chr11.3000160	20	38
chr11:35594118-35594118	11.3559	6	chr11:35594102-35594102	chr11.35592759	12	16
chr11:50169446-50169446	11.5017	4	chr11:50169455-50169455	chr11.50167697	3	9
chr11:53657000-53657000	11.5366	5	chr11:53656907-53656907	chr11.53656566	11	93
chr11:60025758-60025758	11.6003	6	chr11:60025756-60025756	chr11.60022659	19	2
chr11:60232213-60232213	11.6023	4	chr11:60232212-60232212	chr11.60230972	6	1
chr11:60654412-60654412	11.6065	7	chr11:60654384-60654384	chr11.60653547	5	28
chr11:69234191-69234191	11.6923	5	chr11:69234340-69234340	chr11.69232400	9	149
chr11:76524431-76524431	11.7652	5	chr11:76524485-76524485	chr11.76523660	18	54
chr11:77861148-77861148	11.7786	4	chr11:77861102-77861102	chr11.77860735	5	46
chr11:77876816-77876816	11.7788	4	chr11:77876780-77876780	chr11.77875993	4	36
chr11:81956074-81956074	11.8196	3	chr11:81955884-81955884	chr11.81955301	7	190
chr11:84776108-84776108	11.8478	5	chr11:84775989-84775989	chr11.84772653	13	119
chr11:86652762-86652762	11.8665	5	chr11:86652730-86652730	chr11.86652091	4	32
chr11:88840586-88840586	11.8884	5	chr11:88840712-88840712	chr11.88839790	22	126
chr11:97259162-97259162	11.9726	4	chr11:97259073-97259073	chr11.97258394	4	89
chr12:3110062-3110062	12.3104	18	chr12:3110037-3110037	chr12.3109867	12	25
chr12:33442507-33442507	12.3344	4	chr12:33442485-33442485	chr12.33442119	3	22
chr12:40734103-40734103	12.4073	4	chr12:40734041-40734041	chr12.40733480	4	62
chr12:53318191-53318191	12.5332	6	chr12:53318162-53318162	chr12.53317689	14	29
chr12:59973568-59973568	12.5997	4	chr12:59973716-59973716	chr12.59973486	4	148
chr12:67978192-67978192	12.6798	10	chr12:67978088-67978088	chr12.67977798	6	104
chr12:75722962-75722962	12.7572	10	chr12:75723034-75723034	chr12.75722755	6	72
chr13:103745739-103745739	13.1037	3	chr13:103745859-103745859	chr13.103745197	8	120
chr13:34257080-34257080	13.3426	3	chr13:34257238-34257238	chr13.34256516	7	158
chr13:37627633-37627633	13.3763	4	chr13:37627721-37627721	chr13.37626907	12	88
chr13:37884526-37884526	13.3788	7	chr13:37884513-37884513	chr13.37884009	8	13
chr13:40912368-40912368	13.4091	3	chr13:40912495-40912495	chr13.40912248	5	127
chr13:45012488-45012488	13.4501	3	chr13:45012470-45012470	chr13.45012008	4	18
chr13:51935186-51935186	13.5193	4	chr13:51935149-51935149	chr13.51935029	5	37
chr13:67438170-67438170	13.6744	3	chr13:67438150-67438150	chr13.67437041	14	20
chr13:77902521-77902521	13.779	13	chr13:77902519-77902519	chr13.77902455	5	2
chr13:98396256-98396256	13.984	7	chr13:98396256-98396256	chr13.98394735	7	-
chr14:33208119-33208119	14.3321	4	chr14:33208172-33208172	chr14.33207069	5	53
chr14:39187708-39187708	14.3919	79	chr14:39187707-39187707	chr14.39186869	43	1
chr14:54783214-54783214	14.5478	6	chr14:54783135-54783135	chr14.54781327	9	79
chr14:61761331-61761331	14.6176	3	chr14:61761373-61761373	chr14.61760710	3	42
chr14:65101750-65101750	14.651	6	chr14:65101800-65101800	chr14.65101121	12	50
chr14:66165996-66165996	14.6617	4	chr14:66166130-66166130	chr14.66165433	6	134
chr14:75551550-75551550	14.7555	4	chr14:75551712-75551712	chr14.75551252	9	162
chr15:103162379-103162379	15.1032	4	chr15:103162534-103162534	chr15.103160687	4	155
chr15:11009307-11009307	15.1101	4	chr15:11009308-11009308	chr15.11008864	8	1
chr15:38319519-38319519	15.3832	4	chr15:38319480-38319480	chr15.38319202	6	39
chr15:38376337-38376337	15.3838	4	chr15:38376407-38376407	chr15.38376155	8	70
chr15:56176552-56176552	15.5617	5	chr15:56176591-56176591	chr15.56176029	4	39
chr15:62297146-62297146	15.623	4	chr15:62297102-62297102	chr15.62296836	3	44
chr15:76091517-76091517	15.7609	4	chr15:76091548-76091548	chr15.76090150	10	31
chr15:76907505-76907505	15.7691	5	chr15:76907479-76907479	chr15.76906608	5	26
chr15:83051475-83051475	15.8305	3	chr15:83051519-83051519	chr15.83050704	12	44
chr15:83399409-83399409	15.834	4	chr15:83399507-83399507	chr15.83399300	5	98
chr15:88685964-88685964	15.8869	6	chr15:88685921-88685921	chr15.88685579	7	43
chr15:91007826-91007826	15.9101	5	chr15:91007862-91007862	chr15.91007455	5	36
chr15:95666736-95666736	15.9567	4	chr15:95666788-95666788	chr15.95666581	5	52
chr15:99544111-99544111	15.9954	6	chr15:99544053-99544053	chr15.99543169	10	58
chr16:23971976-23971976	16.2397	4	chr16:23972039-23972039	chr16.23969276	13	63
chr16:30107914-30107914	16.3011	5	chr16:30107998-30107998	chr16.30107456	4	84
chr16:34672871-34672871	16.3467	4	chr16:34672969-34672969	chr16.34672483	9	98
chr16:35136913-35136913	16.3514	11	chr16:35136798-35136798	chr16.35136140	17	115
chr16:76390037-76390037	16.7639	3	chr16:76390009-76390009	chr16.76389801	6	28
chr16:92164560-92164560	16.9216	7	chr16:92164640-92164640	chr16.92162138	19	80
chr16:94456289-94456289	16.9446	4	chr16:94456340-94456340	chr16.94455909	6	51
chr17:25001444-25001444	17.25	4	chr17:25001637-25001637	chr17.25001035	5	193
chr17:27548609-27548609	17.2755	4	chr17:27548559-27548559	chr17.27548306	8	50
chr17:28772918-28772918	17.2877	6	chr17:28772845-28772845	chr17.28772523	7	73
chr17:32179305-32179305	17.3218	5	chr17:32179406-32179406	chr17.32178855	23	101
chr17:33386409-33386409	17.3339	9	chr17:33386238-33386238	chr17.33383109	25	171
chr17:49245231-49245231	17.4924	4	chr17:49245086-49245086	chr17.49244754	4	145
chr17:5762506-5762506	17.5762	5	chr17:5762591-5762591	chr17.5760292	6	85
chr17:8137902-8137902	17.8137	5	chr17:8137845-8137845	chr17.8136546	7	57
chr18:21076938-21076938	18.2108	5	chr18:21077069-21077069	chr18.21076327	5	131
chr18:38837806-38837806	18.3884	4	chr18:38837827-38837827	chr18.38836365	10	21
chr18:5320350-5320350	18.532	3	chr18:5320299-5320299	chr18.5319965	12	51
chr18:55199098-55199098	18.552	3	chr18:55199292-55199292	chr18.55198467	6	194
chr18:74904519-74904519	18.749	5	chr18:74904524-74904524	chr18.74903873	9	5
chr18:84938834-84938834	18.8494	3	chr18:84938807-84938807	chr18.84938317	6	27
chr19:23102318-23102318	19.231	4	chr19:23102217-23102217	chr19.23101149	8	101
chr19:23133878-23133878	19.2313	4	chr19:23133992-23133992	chr19.23132958	5	114
chr19:23257037-23257037	19.2326	7	chr19:23257141-23257141	chr19.23256836	8	104
chr19:44367865-44367865	19.4437	4	chr19:44367886-44367886	chr19.44367142	15	21
chr19:4511599-4511599	19.4511	4	chr19:4511614-4511614	chr19.4510934	5	15
chr19:47364643-47364643	19.4736	4	chr19:47364571-47364571	chr19.47363998	5	72
chr19:6268794-6268794	19.6268	5	chr19:6268900-6268900	chr19.6267299	11	106
chr2:105209634-105209634	2.10521	4	chr2:105209619-105209619	chr2.105209289	4	15
chr2:114489085-114489085	2.11449	4	chr2:114488981-114488981	chr2.114488075	5	104
chr2:136373754-136373754	2.13637	4	chr2:136373693-136373693	chr2.136373109	10	61
chr2:137054646-137054646	2.13705	3	chr2:137054667-137054667	chr2.137053669	7	21
chr2:144060319-144060319	2.14406	8	chr2:144060362-144060362	chr2.144060168	6	43
chr2:145199348-145199348	2.1452	5	chr2:145199365-145199365	chr2.145198518	10	17
chr2:145525007-145525007	2.14552	4	chr2:145525004-145525004	chr2.145524006	5	3
chr2:156560667-156560667	2.15656	4	chr2:156560590-156560590	chr2.156559820	5	77
chr2:158195319-158195319	2.15819	4	chr2:158195243-158195243	chr2.158194546	5	76
chr2:163684442-163684442	2.16368	7	chr2:163684574-163684574	chr2.163683629	11	132
chr2:167385735-167385735	2.16738	5	chr2:167385677-167385677	chr2.167384797	6	58
chr2:22862644-22862644	2.22862	4	chr2:22862657-22862657	chr2.22862287	8	13
chr2:30105520-30105520	2.30105	4	chr2:30105422-30105422	chr2.30104959	7	98
chr2:30203606-30203606	2.30203	5	chr2:30203592-30203592	chr2.30203055	4	14
chr2:30251443-30251443	2.30251	5	chr2:30251384-30251384	chr2.30250775	7	59
chr2:32071042-32071042	2.3207	7	chr2:32070989-32070989	chr2.32070089	6	53
chr2:50154031-50154031	2.50154	4	chr2:50153932-50153932	chr2.50153727	4	99
chr2:72653543-72653543	2.72653	4	chr2:72653565-72653565	chr2.72653451	5	22
chr2:72672743-72672743	2.72672	3	chr2:72672872-72672872	chr2.72671880	10	129
chr2:77691101-77691101	2.77689	6	chr2:77691260-77691260	chr2.77688063	5	159
chr2:77726614-77726614	2.77725	7	chr2:77726515-77726515	chr2.77725939	6	99
chr2:77747030-77747030	2.77742	7	chr2:77747024-77747024	chr2.77746139	5	6
chr2:77823991-77823991	2.77822	4	chr2:77824004-77824004	chr2.77821139	4	13
chr2:84651611-84651611	2.84651	5	chr2:84651650-84651650	chr2.84651303	7	39
chr2:84861687-84861687	2.84861	4	chr2:84861535-84861535	chr2.84861104	5	152
chr2:90995968-90995968	2.90995	4	chr2:90995938-90995938	chr2.90995290	8	30
chr2:98463809-98463809	2.9846	209	chr2:98463810-98463810	chr2.98463072	102	1
chr3:10196545-10196545	3.10196	5	chr3:10196467-10196467	chr3.10196128	6	78
chr3:122332714-122332714	3.12233	4	chr3:122332612-122332612	chr3.122332430	5	102
chr3:145901574-145901574	3.1459	3	chr3:145901540-145901540	chr3.145901091	5	34
chr3:41155075-41155075	3.41154	3	chr3:41154963-41154963	chr3.41154190	9	112
chr3:41606099-41606099	3.41606	5	chr3:41606290-41606290	chr3.41605399	16	191
chr3:56663638-56663638	3.56663	6	chr3:56663599-56663599	chr3.56663371	3	39
chr3:5843660-5843660	3.58435	4	chr3:5843745-5843745	chr3.5843413	5	85
chr3:90351848-90351848	3.90351	4	chr3:90351781-90351781	chr3.90351233	4	67
chr4:107513144-107513144	4.10751	6	chr4:107513283-107513283	chr4.107513142	5	139
chr4:108925196-108925196	4.10892	5	chr4:108925158-108925158	chr4.108924237	4	38
chr4:116750679-116750679	4.11675	4	chr4:116750518-116750518	chr4.116749791	6	161
chr4:117704141-117704141	4.1177	3	chr4:117704080-117704080	chr4.117698585	3	61
chr4:129416091-129416091	4.12942	3	chr4:129416114-129416114	chr4.129415735	5	23
chr4:134006598-134006598	4.13401	5	chr4:134006653-134006653	chr4.134005679	10	55
chr4:148328734-148328734	4.14833	4	chr4:148328726-148328726	chr4.148327000	7	8
chr4:154633856-154633856	4.15463	4	chr4:154633928-154633928	chr4.154633085	7	72
chr4:3017362-3017362	4.30153	38	chr4:3017356-3017356	chr4.3016694	26	6
chr4:34506273-34506273	4.34506	4	chr4:34506355-34506355	chr4.34505810	5	82
chr4:46552101-46552101	4.46552	4	chr4:46552089-46552089	chr4.46551341	3	12
chr4:53141406-53141406	4.53141	4	chr4:53141462-53141462	chr4.53140919	4	56
chr4:63984327-63984327	4.63984	5	chr4:63984318-63984318	chr4.63984251	3	9
chr4:86161663-86161663	4.86161	5	chr4:86161557-86161557	chr4.86159741	7	106
chr4:98000944-98000944	4.98001	9	chr4:98000923-98000923	chr4.97999187	15	21
chr5:111529894-111529894	5.11153	3	chr5:111529929-111529929	chr5.111529410	3	35
chr5:113814292-113814292	5.11381	4	chr5:113814240-113814240	chr5.113813910	8	52
chr5:116680393-116680393	5.11668	5	chr5:116680512-116680512	chr5.116679419	4	119
chr5:124104713-124104713	5.1241	4	chr5:124104731-124104731	chr5.124103474	5	18
chr5:124728665-124728665	5.12473	4	chr5:124728525-124728525	chr5.124727474	4	140
chr5:125683085-125683085	5.12568	5	chr5:125682969-125682969	chr5.125682005	11	116
chr5:134825783-134825783	5.13483	6	chr5:134825756-134825756	chr5.134824090	11	27
chr5:135992852-135992852	5.13599	3	chr5:135992796-135992796	chr5.135991302	6	56
chr5:136199034-136199034	5.1362	5	chr5:136199017-136199017	chr5.136198022	10	17
chr5:136300889-136300889	5.1363	5	chr5:136300919-136300919	chr5.136300483	8	30
chr5:137357177-137357177	5.13736	9	chr5:137357144-137357144	chr5.137356418	13	33
chr5:139429065-139429065	5.13943	5	chr5:139428986-139428986	chr5.139428169	8	79
chr5:139638573-139638573	5.13964	4	chr5:139638429-139638429	chr5.139637766	5	144
chr5:145485126-145485126	5.14548	6	chr5:145484984-145484984	chr5.145484118	5	142
chr5:151691204-151691204	5.15169	5	chr5:151691251-151691251	chr5.151688264	5	47
chr5:17518176-17518176	5.17518	4	chr5:17518103-17518103	chr5.17517663	13	73
chr5:23579280-23579280	5.23579	5	chr5:23579334-23579334	chr5.23579017	7	54
chr5:29709250-29709250	5.29709	5	chr5:29709256-29709256	chr5.29708107	6	6
chr5:3001887-3001887	5.3	84	chr5:3001889-3001889	chr5.3000037	52	2
chr5:31324574-31324574	5.31324	4	chr5:31324683-31324683	chr5.31324144	5	109
chr5:34316555-34316555	5.34316	4	chr5:34316476-34316476	chr5.34316201	4	79
chr5:35941695-35941695	5.35941	3	chr5:35941761-35941761	chr5.35940722	4	66
chr5:36199490-36199490	5.36199	8	chr5:36199487-36199487	chr5.36198325	12	3
chr5:44087796-44087796	5.44088	3	chr5:44087944-44087944	chr5.44087457	4	148
chr5:53332205-53332205	5.53332	4	chr5:53332200-53332200	chr5.53331659	8	5
chr5:5349485-5349485	5.53493	3	chr5:5349531-5349531	chr5.5348804	10	46
chr5:64605736-64605736	5.64605	12	chr5:64605770-64605770	chr5.64604757	34	34
chr5:75438099-75438099	5.75438	5	chr5:75438108-75438108	chr5.75437446	9	9
chr5:82641199-82641199	5.82641	4	chr5:82641198-82641198	chr5.82639578	6	1
chr6:101341072-101341072	6.10134	4	chr6:101340894-101340894	chr6.101338793	5	178
chr6:103614888-103614888	6.10361	9	chr6:103614885-103614885	chr6.103614832	8	3
chr6:108442855-108442855	6.10844	5	chr6:108442985-108442985	chr6.108442487	9	130
chr6:113401720-113401720	6.1134	6	chr6:113401649-113401649	chr6.113400548	8	71
chr6:113453169-113453169	6.11345	5	chr6:113453193-113453193	chr6.113452211	5	24
chr6:115909507-115909507	6.11591	4	chr6:115909404-115909404	chr6.115908737	5	103
chr6:119365149-119365149	6.11936	5	chr6:119365209-119365209	chr6.119363960	11	60
chr6:121084246-121084246	6.12108	4	chr6:121084156-121084156	chr6.121083223	4	90
chr6:121109425-121109425	6.12111	4	chr6:121109347-121109347	chr6.121108459	8	78
chr6:124706602-124706602	6.12471	4	chr6:124706415-124706415	chr6.124706306	3	187
chr6:127396780-127396780	6.1274	5	chr6:127396927-127396927	chr6.127395493	10	147
chr6:129137484-129137484	6.12914	5	chr6:129137408-129137408	chr6.129136203	8	76
chr6:134567486-134567486	6.13457	4	chr6:134567674-134567674	chr6.134566917	12	188
chr6:137667230-137667230	6.13767	4	chr6:137667228-137667228	chr6.137666185	14	2
chr6:138105673-138105673	6.1381	5	chr6:138105691-138105691	chr6.138104166	11	18
chr6:13859946-13859946	6.1386	4	chr6:13859940-13859940	chr6.13859541	4	6
chr6:144711246-144711246	6.14471	5	chr6:144711140-144711140	chr6.144710405	11	106
chr6:17231051-17231051	6.17231	4	chr6:17231120-17231120	chr6.17230159	5	69
chr6:48508859-48508859	6.48508	4	chr6:48508840-48508840	chr6.48508519	5	19
chr6:58881331-58881331	6.5888	6	chr6:58881402-58881402	chr6.58877389	13	71
chr6:59107759-59107759	6.59107	5	chr6:59107883-59107883	chr6.59107280	7	124
chr6:72146364-72146364	6.72146	5	chr6:72146179-72146179	chr6.72145390	6	185
chr6:7683340-7683340	6.76829	5	chr6:7683358-7683358	chr6.7682941	3	18
chr6:84191366-84191366	6.84191	4	chr6:84191302-84191302	chr6.84190137	12	64
chr6:84234032-84234032	6.84234	6	chr6:84233954-84233954	chr6.84232717	14	78
chr6:86465448-86465448	6.86465	4	chr6:86465425-86465425	chr6.86464927	6	23
chr6:88692788-88692788	6.88692	5	chr6:88692839-88692839	chr6.88691840	9	51
chr6:88697939-88697939	6.88697	7	chr6:88697893-88697893	chr6.88695151	10	46
chr6:91226035-91226035	6.91226	5	chr6:91226076-91226076	chr6.91225150	11	41
chr6:93694220-93694220	6.93694	4	chr6:93694223-93694223	chr6.93693954	7	3
chr6:94458242-94458242	6.94458	3	chr6:94458130-94458130	chr6.94457661	4	112
chr6:94901340-94901340	6.94901	5	chr6:94901284-94901284	chr6.94899682	8	56
chr7:118286467-118286467	7.11829	4	chr7:118286526-118286526	chr7.118285528	4	59
chr7:119752438-119752438	7.11975	4	chr7:119752346-119752346	chr7.119750675	6	92
chr7:132638108-132638108	7.13264	5	chr7:132638232-132638232	chr7.132637420	7	124
chr7:134031697-134031697	7.13403	8	chr7:134031642-134031642	chr7.134030275	10	55
chr7:138849621-138849621	7.13885	4	chr7:138849637-138849637	chr7.138849260	6	16
chr7:15404631-15404631	7.15404	3	chr7:15404678-15404678	chr7.15404370	5	47
chr7:25100859-25100859	7.251	10	chr7:25100789-25100789	chr7.25098359	24	70
chr7:26787541-26787541	7.26787	3	chr7:26787645-26787645	chr7.26787438	5	104
chr7:28533898-28533898	7.28534	7	chr7:28533953-28533953	chr7.28532387	13	55
chr7:30521070-30521070	7.3052	8	chr7:30520917-30520917	chr7.30520342	21	153
chr7:34751900-34751900	7.34751	4	chr7:34751802-34751802	chr7.34750769	9	98
chr7:34850568-34850568	7.3485	4	chr7:34850432-34850432	chr7.34850078	6	136
chr7:45436463-45436463	7.45436	4	chr7:45436332-45436332	chr7.45435856	6	131
chr7:70174134-70174134	7.70174	3	chr7:70174168-70174168	chr7.70173485	6	34
chr7:79608355-79608355	7.79608	6	chr7:79608357-79608357	chr7.79607871	12	2
chr7:79654609-79654609	7.79654	5	chr7:79654582-79654582	chr7.79654067	10	27
chr8:10911381-10911381	8.1091	5	chr8:10911462-10911462	chr8.10910032	13	81
chr8:10935465-10935465	8.10935	6	chr8:10935423-10935423	chr8.10934709	5	42
chr8:123350817-123350817	8.12335	6	chr8:123350740-123350740	chr8.123349907	6	77
chr8:124073475-124073475	8.12407	4	chr8:124073620-124073620	chr8.124071036	11	145
chr8:126514510-126514510	8.12651	3	chr8:126514513-126514513	chr8.126512657	5	3
chr8:127458050-127458050	8.12746	4	chr8:127458052-127458052	chr8.127457476	10	2
chr8:129738384-129738384	8.12974	6	chr8:129738446-129738446	chr8.129737506	21	62
chr8:14996725-14996725	8.14996	6	chr8:14996831-14996831	chr8.14996588	6	106
chr8:24561179-24561179	8.2456	28	chr8:24561184-24561184	chr8.24561034	9	5
chr8:33228213-33228213	8.33228	4	chr8:33228328-33228328	chr8.33228117	5	115
chr8:35626798-35626798	8.35626	4	chr8:35626847-35626847	chr8.35624202	5	49
chr8:38086727-38086727	8.38085	4	chr8:38086531-38086531	chr8.38085711	13	196
chr8:38284771-38284771	8.38284	8	chr8:38284795-38284795	chr8.38283949	7	24
chr8:80546921-80546921	8.80546	3	chr8:80546984-80546984	chr8.80546615	6	63
chr8:83900540-83900540	8.839	5	chr8:83900588-83900588	chr8.83900246	16	48
chr8:86649650-86649650	8.86649	4	chr8:86649670-86649670	chr8.86649202	5	20
chr8:89217176-89217176	8.89215	5	chr8:89217184-89217184	chr8.89216425	7	8
chr8:89656920-89656920	8.89656	4	chr8:89656898-89656898	chr8.89655196	9	22
chr8:90857626-90857626	8.90857	8	chr8:90857575-90857575	chr8.90856238	6	51
chr8:94670552-94670552	8.9467	4	chr8:94670726-94670726	chr8.94670586	7	174
chr8:97575328-97575328	8.97575	7	chr8:97575266-97575266	chr8.97574771	5	62
chr9:102605113-102605113	9.1026	5	chr9:102605031-102605031	chr9.102604598	14	82
chr9:3032806-3032806	9.3	45	chr9:3032802-3032802	chr9.3000049	34	4
chr9:31011930-31011930	9.31012	4	chr9:31011989-31011989	chr9.31011555	10	59
chr9:35055126-35055126	9.35055	91	chr9:35055128-35055128	chr9.35054888	60	2
chr9:50587464-50587464	9.50586	5	chr9:50587458-50587458	chr9.50587182	10	6
chr9:54402522-54402522	9.54402	5	chr9:54402392-54402392	chr9.54401882	7	130
chr9:63771217-63771217	9.6377	5	chr9:63771054-63771054	chr9.63767780	5	163
chr9:63787960-63787960	9.63788	4	chr9:63787953-63787953	chr9.63787710	5	7
chr9:65173343-65173343	9.65173	5	chr9:65173235-65173235	chr9.65171769	4	108
chr9:74805868-74805868	9.74805	3	chr9:74805906-74805906	chr9.74805386	9	38
chrX:142193049-142193049	X.142192720	3	chrX:142192931-142192931	chrX.142192478	5	118
chrX:162436094-162436094	X.162435627	3	chrX:162436164-162436164	chrX.162435903	8	70
chrY:1008953-1008953	Y.1008379	5	chrY:1008863-1008863	chrY.1008300	5	90
chrY:1615335-1615335	Y.1614769	7	chrY:1615145-1615145	chrY.1610252	5	190
chrY:2560500-2560500	Y.2559767	4	chrY:2560598-2560598	chrY.2559552	3	98
chrY:2599820-2599820	Y.2594433	39	chrY:2599735-2599735	chrY.2594151	20	85
chrY:317908-317908	Y.310322	10	chrY:317955-317955	chrY.317646	4	47
chrY:575905-575905	Y.562363	18	chrY:575959-575959	chrY.573948	5	54
chrY:634835-634835	Y.625639	10	chrY:634649-634649	chrY.629835	10	186
chrY:679209-679209	Y.678376	6	chrY:679261-679261	chrY.678708	3	52
chrY:883267-883267	Y.878911	7	chrY:883442-883442	chrY.879484	3	175
chr10:110357197-110357197	10.1104	2	chr10:110357140-110357140	chr10.110356866	4	57	PPAR below adaptive threshold
chr10:110769281-110769281	10.1108	2	chr10:110769419-110769419	chr10.110768418	4	138	PPAR below adaptive threshold
chr10:117120786-117120786	10.1171	60	chr10:117120772-117120772	chr10.117096815	116	14	PPAR below adaptive threshold
chr10:11924613-11924613	10.1192	2	chr10:11924597-11924597	chr10.11923760	6	16	PPAR below adaptive threshold
chr10:128077084-128077084	10.1281	3	chr10:128076997-128076997	chr10.128076473	4	87	PPAR below adaptive threshold
chr10:16766100-16766100	10.1677	2	chr10:16765977-16765977	chr10.16765769	7	123	PPAR below adaptive threshold
chr10:19735876-19735876	10.1974	2	chr10:19735849-19735849	chr10.19735465	5	27	PPAR below adaptive threshold
chr10:40479008-40479008	10.4048	2	chr10:40479060-40479060	chr10.40478743	4	52	PPAR below adaptive threshold
chr10:44464631-44464631	10.4446	2	chr10:44464791-44464791	chr10.44464547	3	160	PPAR below adaptive threshold
chr10:56609562-56609562	10.5661	2	chr10:56609596-56609596	chr10.56607392	6	34	PPAR below adaptive threshold
chr10:59374680-59374680	10.5937	3	chr10:59374770-59374770	chr10.59373898	5	90	PPAR below adaptive threshold
chr10:61115892-61115892	10.6112	3	chr10:61115852-61115852	chr10.61114851	7	40	PPAR below adaptive threshold
chr10:62968541-62968541	10.6297	2	chr10:62968598-62968598	chr10.62967277	3	57	PPAR below adaptive threshold
chr10:66704886-66704886	10.667	2	chr10:66704989-66704989	chr10.66704715	5	103	PPAR below adaptive threshold
chr10:69267837-69267837	10.6927	2	chr10:69267758-69267758	chr10.69267287	9	79	PPAR below adaptive threshold
chr10:69516432-69516432	10.6952	3	chr10:69516457-69516457	chr10.69516158	4	25	PPAR below adaptive threshold
chr10:76466462-76466462	10.7647	3	chr10:76466340-76466340	chr10.76463273	6	122	PPAR below adaptive threshold
chr10:76850445-76850445	10.7685	2	chr10:76850559-76850559	chr10.76849433	6	114	PPAR below adaptive threshold
chr10:79474448-79474448	10.7947	3	chr10:79474263-79474263	chr10.79473816	4	185	PPAR below adaptive threshold
chr10:79490242-79490242	10.7949	4	chr10:79490277-79490277	chr10.79489424	8	35	PPAR below adaptive threshold
chr10:79518538-79518538	10.7952	3	chr10:79518488-79518488	chr10.79518077	4	50	PPAR below adaptive threshold
chr10:87871269-87871269	10.8787	3	chr10:87871230-87871230	chr10.87870909	4	39	PPAR below adaptive threshold
chr10:98700388-98700388	10.987	2	chr10:98700327-98700327	chr10.98699538	4	61	PPAR below adaptive threshold
chr11:100136284-100136284	11.1001	2	chr11:100136452-100136452	chr11.100135844	5	168	PPAR below adaptive threshold
chr11:100675611-100675611	11.1007	2	chr11:100675583-100675583	chr11.100674806	4	28	PPAR below adaptive threshold
chr11:100787753-100787753	11.1008	3	chr11:100787834-100787834	chr11.100786958	7	81	PPAR below adaptive threshold
chr11:100819418-100819418	11.1008	3	chr11:100819231-100819231	chr11.100818664	5	187	PPAR below adaptive threshold
chr11:100978906-100978906	11.101	3	chr11:100978954-100978954	chr11.100978507	3	48	PPAR below adaptive threshold
chr11:101195423-101195423	11.1012	2	chr11:101195268-101195268	chr11.101194981	10	155	PPAR below adaptive threshold
chr11:101868129-101868129	11.1019	3	chr11:101868134-101868134	chr11.101867482	4	5	PPAR below adaptive threshold
chr11:102154709-102154709	11.1022	3	chr11:102154735-102154735	chr11.102154492	5	26	PPAR below adaptive threshold
chr11:102921699-102921699	11.1029	3	chr11:102921593-102921593	chr11.102921432	5	106	PPAR below adaptive threshold
chr11:105806642-105806642	11.1058	3	chr11:105806511-105806511	chr11.105805951	12	131	PPAR below adaptive threshold
chr11:107611491-107611491	11.1076	3	chr11:107611668-107611668	chr11.107611236	8	177	PPAR below adaptive threshold
chr11:114888223-114888223	11.1149	3	chr11:114888176-114888176	chr11.114887108	3	47	PPAR below adaptive threshold
chr11:116570467-116570467	11.1166	3	chr11:116570486-116570486	chr11.116570273	4	19	PPAR below adaptive threshold
chr11:117774665-117774665	11.1178	3	chr11:117774715-117774715	chr11.117774121	5	50	PPAR below adaptive threshold
chr11:118218175-118218175	11.1182	2	chr11:118218099-118218099	chr11.118217841	6	76	PPAR below adaptive threshold
chr11:119987433-119987433	11.12	2	chr11:119987390-119987390	chr11.119987282	5	43	PPAR below adaptive threshold
chr11:120314477-120314477	11.1203	2	chr11:120314358-120314358	chr11.120313482	5	119	PPAR below adaptive threshold
chr11:120640862-120640862	11.1206	3	chr11:120640848-120640848	chr11.120640524	5	14	PPAR below adaptive threshold
chr11:120689419-120689419	11.1207	3	chr11:120689398-120689398	chr11.120687817	8	21	PPAR below adaptive threshold
chr11:120928710-120928710	11.1209	2	chr11:120928687-120928687	chr11.120928447	3	23	PPAR below adaptive threshold
chr11:29708681-29708681	11.2971	2	chr11:29708699-29708699	chr11.29708112	6	18	PPAR below adaptive threshold
chr11:3047741-3047741	11.3048	3	chr11:3047833-3047833	chr11.3040441	9	92	PPAR below adaptive threshold
chr11:3309583-3309583	11.3309	2	chr11:3309549-3309549	chr11.3309100	3	34	PPAR below adaptive threshold
chr11:3803270-3803270	11.3803	3	chr11:3803214-3803214	chr11.3802769	9	56	PPAR below adaptive threshold
chr11:47215742-47215742	11.4722	2	chr11:47215606-47215606	chr11.47214907	4	136	PPAR below adaptive threshold
chr11:51498534-51498534	11.515	2	chr11:51498532-51498532	chr11.51497668	6	2	PPAR below adaptive threshold
chr11:53152554-53152554	11.5315	2	chr11:53152537-53152537	chr11.53152092	5	17	PPAR below adaptive threshold
chr11:53182407-53182407	11.5318	2	chr11:53182526-53182526	chr11.53182374	3	119	PPAR below adaptive threshold
chr11:62311011-62311011	11.6231	3	chr11:62310989-62310989	chr11.62309198	8	22	PPAR below adaptive threshold
chr11:69479568-69479568	11.6948	3	chr11:69479743-69479743	chr11.69478937	4	175	PPAR below adaptive threshold
chr11:69754051-69754051	11.6975	2	chr11:69753867-69753867	chr11.69752941	11	184	PPAR below adaptive threshold
chr11:72050328-72050328	11.7205	2	chr11:72050517-72050517	chr11.72050385	3	189	PPAR below adaptive threshold
chr11:73052534-73052534	11.7305	2	chr11:73052725-73052725	chr11.73051040	4	191	PPAR below adaptive threshold
chr11:75436453-75436453	11.7544	2	chr11:75436618-75436618	chr11.75436369	3	165	PPAR below adaptive threshold
chr11:75475636-75475636	11.7548	3	chr11:75475626-75475626	chr11.75475124	7	10	PPAR below adaptive threshold
chr11:76231440-76231440	11.7623	3	chr11:76231465-76231465	chr11.76230936	5	25	PPAR below adaptive threshold
chr11:78887614-78887614	11.7889	3	chr11:78887804-78887804	chr11.78887446	4	190	PPAR below adaptive threshold
chr11:79694587-79694587	11.7969	2	chr11:79694454-79694454	chr11.79694090	4	133	PPAR below adaptive threshold
chr11:80035259-80035259	11.8003	2	chr11:80035203-80035203	chr11.80034443	4	56	PPAR below adaptive threshold
chr11:83288524-83288524	11.8329	2	chr11:83288594-83288594	chr11.83285406	4	70	PPAR below adaptive threshold
chr11:83399669-83399669	11.834	2	chr11:83399613-83399613	chr11.83399126	5	56	PPAR below adaptive threshold
chr11:87913745-87913745	11.8791	2	chr11:87913574-87913574	chr11.87912593	5	171	PPAR below adaptive threshold
chr11:94855252-94855252	11.9485	2	chr11:94855194-94855194	chr11.94854208	5	58	PPAR below adaptive threshold
chr11:96673725-96673725	11.9667	2	chr11:96673689-96673689	chr11.96673015	5	36	PPAR below adaptive threshold
chr11:97265676-97265676	11.9727	2	chr11:97265712-97265712	chr11.97265094	7	36	PPAR below adaptive threshold
chr12:108201249-108201249	12.1082	2	chr12:108201121-108201121	chr12.108200592	4	128	PPAR below adaptive threshold
chr12:112261238-112261238	12.1123	3	chr12:112261095-112261095	chr12.112260458	4	143	PPAR below adaptive threshold
chr12:113276840-113276840	12.1133	3	chr12:113276903-113276903	chr12.113276379	3	63	PPAR below adaptive threshold
chr12:116495582-116495582	12.1165	2	chr12:116495568-116495568	chr12.116494954	5	14	PPAR below adaptive threshold
chr12:31756395-31756395	12.3176	2	chr12:31756532-31756532	chr12.31755812	5	137	PPAR below adaptive threshold
chr12:32694562-32694562	12.3269	2	chr12:32694590-32694590	chr12.32693092	9	28	PPAR below adaptive threshold
chr12:32892044-32892044	12.3289	2	chr12:32892136-32892136	chr12.32891874	3	92	PPAR below adaptive threshold
chr12:52766760-52766760	12.5277	3	chr12:52766727-52766727	chr12.52766454	3	33	PPAR below adaptive threshold
chr12:74698630-74698630	12.747	2	chr12:74698623-74698623	chr12.74698391	5	7	PPAR below adaptive threshold
chr12:77979535-77979535	12.7798	2	chr12:77979435-77979435	chr12.77978987	3	100	PPAR below adaptive threshold
chr12:80890033-80890033	12.8089	2	chr12:80890142-80890142	chr12.80889891	3	109	PPAR below adaptive threshold
chr12:8135676-8135676	12.8135	2	chr12:8135519-8135519	chr12.8134522	5	157	PPAR below adaptive threshold
chr12:81946634-81946634	12.8195	3	chr12:81946620-81946620	chr12.81946222	5	14	PPAR below adaptive threshold
chr12:83016116-83016116	12.8302	3	chr12:83016217-83016217	chr12.83015973	3	101	PPAR below adaptive threshold
chr12:8471799-8471799	12.8471	3	chr12:8471662-8471662	chr12.8471020	6	137	PPAR below adaptive threshold
chr12:85275189-85275189	12.8527	3	chr12:85275004-85275004	chr12.85274439	3	185	PPAR below adaptive threshold
chr12:87690747-87690747	12.8769	2	chr12:87690808-87690808	chr12.87690539	4	61	PPAR below adaptive threshold
chr13:103679263-103679263	13.1037	2	chr13:103679330-103679330	chr13.103678910	5	67	PPAR below adaptive threshold
chr13:111106969-111106969	13.1111	3	chr13:111107132-111107132	chr13.111106899	3	163	PPAR below adaptive threshold
chr13:114933206-114933206	13.1149	2	chr13:114933027-114933027	chr13.114932835	3	179	PPAR below adaptive threshold
chr13:13296430-13296430	13.133	2	chr13:13296320-13296320	chr13.13295915	5	110	PPAR below adaptive threshold
chr13:32936983-32936983	13.3294	3	chr13:32937056-32937056	chr13.32936083	5	73	PPAR below adaptive threshold
chr13:3669578-3669578	13.3669	3	chr13:3669501-3669501	chr13.3668098	10	77	PPAR below adaptive threshold
chr13:37611548-37611548	13.3761	2	chr13:37611674-37611674	chr13.37611214	4	126	PPAR below adaptive threshold
chr13:3766445-3766445	13.3766	2	chr13:3766619-3766619	chr13.3766395	5	174	PPAR below adaptive threshold
chr13:41447993-41447993	13.4145	2	chr13:41448072-41448072	chr13.41447897	5	79	PPAR below adaptive threshold
chr13:41839526-41839526	13.4184	3	chr13:41839601-41839601	chr13.41839400	5	75	PPAR below adaptive threshold
chr13:41867022-41867022	13.4187	2	chr13:41867043-41867043	chr13.41866950	6	21	PPAR below adaptive threshold
chr13:44350141-44350141	13.4435	2	chr13:44350244-44350244	chr13.44349876	3	103	PPAR below adaptive threshold
chr13:52049878-52049878	13.5205	2	chr13:52049831-52049831	chr13.52048964	5	47	PPAR below adaptive threshold
chr13:60120213-60120213	13.6012	2	chr13:60120368-60120368	chr13.60119318	3	155	PPAR below adaptive threshold
chr13:9939559-9939559	13.9939	3	chr13:9939551-9939551	chr13.9938907	4	8	PPAR below adaptive threshold
chr14:120841738-120841738	14.1208	2	chr14:120841808-120841808	chr14.120841612	3	70	PPAR below adaptive threshold
chr14:19734065-19734065	14.1973	2	chr14:19734152-19734152	chr14.19733791	6	87	PPAR below adaptive threshold
chr14:21928990-21928990	14.2193	2	chr14:21929085-21929085	chr14.21928783	5	95	PPAR below adaptive threshold
chr14:24137480-24137480	14.2414	2	chr14:24137670-24137670	chr14.24137252	7	190	PPAR below adaptive threshold
chr14:24412967-24412967	14.2441	2	chr14:24412828-24412828	chr14.24412605	5	139	PPAR below adaptive threshold
chr14:32140186-32140186	14.3214	2	chr14:32140054-32140054	chr14.32139089	6	132	PPAR below adaptive threshold
chr14:46881448-46881448	14.4688	2	chr14:46881578-46881578	chr14.46880400	8	130	PPAR below adaptive threshold
chr14:50863129-50863129	14.5086	2	chr14:50863036-50863036	chr14.50862326	5	93	PPAR below adaptive threshold
chr14:64334818-64334818	14.6433	3	chr14:64334755-64334755	chr14.64334279	5	63	PPAR below adaptive threshold
chr14:65961847-65961847	14.6596	2	chr14:65961855-65961855	chr14.65961269	4	8	PPAR below adaptive threshold
chr14:69178694-69178694	14.6918	2	chr14:69178806-69178806	chr14.69176752	3	112	PPAR below adaptive threshold
chr14:75994260-75994260	14.7599	3	chr14:75994435-75994435	chr14.75994236	3	175	PPAR below adaptive threshold
chr15:100941430-100941430	15.1009	4	chr15:100941371-100941371	chr15.100941039	6	59	PPAR below adaptive threshold
chr15:101088760-101088760	15.1011	2	chr15:101088646-101088646	chr15.101088434	4	114	PPAR below adaptive threshold
chr15:102815766-102815766	15.1028	2	chr15:102815583-102815583	chr15.102815035	6	183	PPAR below adaptive threshold
chr15:103114073-103114073	15.1031	2	chr15:103113988-103113988	chr15.103113718	5	85	PPAR below adaptive threshold
chr15:11827337-11827337	15.1183	2	chr15:11827427-11827427	chr15.11826377	6	90	PPAR below adaptive threshold
chr15:12062675-12062675	15.1206	2	chr15:12062583-12062583	chr15.12062358	6	92	PPAR below adaptive threshold
chr15:12263276-12263276	15.1226	2	chr15:12263330-12263330	chr15.12263052	3	54	PPAR below adaptive threshold
chr15:23645158-23645158	15.2364	2	chr15:23645035-23645035	chr15.23644216	4	123	PPAR below adaptive threshold
chr15:27484653-27484653	15.2748	2	chr15:27484636-27484636	chr15.27483761	7	17	PPAR below adaptive threshold
chr15:31528531-31528531	15.3153	3	chr15:31528474-31528474	chr15.31528073	12	57	PPAR below adaptive threshold
chr15:38417769-38417769	15.3842	3	chr15:38417728-38417728	chr15.38417235	4	41	PPAR below adaptive threshold
chr15:42160260-42160260	15.4216	3	chr15:42160323-42160323	chr15.42160048	5	63	PPAR below adaptive threshold
chr15:5096565-5096565	15.5096	2	chr15:5096632-5096632	chr15.5096520	4	67	PPAR below adaptive threshold
chr15:51561241-51561241	15.5156	2	chr15:51561235-51561235	chr15.51560795	4	6	PPAR below adaptive threshold
chr15:5294917-5294917	15.5294	2	chr15:5295108-5295108	chr15.5294849	3	191	PPAR below adaptive threshold
chr15:52969325-52969325	15.5297	2	chr15:52969158-52969158	chr15.52968669	5	167	PPAR below adaptive threshold
chr15:53307850-53307850	15.5331	3	chr15:53307985-53307985	chr15.53307638	11	135	PPAR below adaptive threshold
chr15:54820296-54820296	15.5482	3	chr15:54820373-54820373	chr15.54820176	5	77	PPAR below adaptive threshold
chr15:54836815-54836815	15.5484	2	chr15:54836703-54836703	chr15.54836365	4	112	PPAR below adaptive threshold
chr15:56595453-56595453	15.566	2	chr15:56595496-56595496	chr15.56594465	5	43	PPAR below adaptive threshold
chr15:57719487-57719487	15.5772	2	chr15:57719681-57719681	chr15.57718879	6	194	PPAR below adaptive threshold
chr15:57815744-57815744	15.5782	2	chr15:57815712-57815712	chr15.57814711	8	32	PPAR below adaptive threshold
chr15:57835412-57835412	15.5784	3	chr15:57835372-57835372	chr15.57834877	7	40	PPAR below adaptive threshold
chr15:61392487-61392487	15.6139	2	chr15:61392537-61392537	chr15.61389726	6	50	PPAR below adaptive threshold
chr15:61438156-61438156	15.6144	3	chr15:61438097-61438097	chr15.61437860	4	59	PPAR below adaptive threshold
chr15:61813133-61813133	15.6181	2	chr15:61813026-61813026	chr15.61812717	6	107	PPAR below adaptive threshold
chr15:64300800-64300800	15.643	2	chr15:64300676-64300676	chr15.64300411	5	124	PPAR below adaptive threshold
chr15:67194219-67194219	15.6719	2	chr15:67194050-67194050	chr15.67193306	3	169	PPAR below adaptive threshold
chr15:73289865-73289865	15.7329	2	chr15:73289820-73289820	chr15.73289595	4	45	PPAR below adaptive threshold
chr15:76336228-76336228	15.7634	3	chr15:76336186-76336186	chr15.76332960	6	42	PPAR below adaptive threshold
chr15:78742867-78742867	15.7874	2	chr15:78742986-78742986	chr15.78742316	3	119	PPAR below adaptive threshold
chr15:80501307-80501307	15.805	3	chr15:80501183-80501183	chr15.80500654	5	124	PPAR below adaptive threshold
chr15:81250220-81250220	15.8125	2	chr15:81250248-81250248	chr15.81249633	4	28	PPAR below adaptive threshold
chr15:81666975-81666975	15.8167	3	chr15:81666924-81666924	chr15.81665761	8	51	PPAR below adaptive threshold
chr15:84468685-84468685	15.8447	2	chr15:84468763-84468763	chr15.84468381	5	78	PPAR below adaptive threshold
chr15:84500748-84500748	15.845	2	chr15:84500682-84500682	chr15.84499621	9	66	PPAR below adaptive threshold
chr15:88698839-88698839	15.887	3	chr15:88698738-88698738	chr15.88697295	7	101	PPAR below adaptive threshold
chr15:88730301-88730301	15.8873	2	chr15:88730487-88730487	chr15.88730006	5	186	PPAR below adaptive threshold
chr15:89023875-89023875	15.8902	2	chr15:89023761-89023761	chr15.89023160	6	114	PPAR below adaptive threshold
chr15:93562516-93562516	15.9356	3	chr15:93562548-93562548	chr15.93562216	5	32	PPAR below adaptive threshold
chr15:95730938-95730938	15.9573	3	chr15:95730876-95730876	chr15.95730166	8	62	PPAR below adaptive threshold
chr15:96112092-96112092	15.9611	2	chr15:96112174-96112174	chr15.96111861	4	82	PPAR below adaptive threshold
chr15:98341114-98341114	15.9834	3	chr15:98340990-98340990	chr15.98340139	4	124	PPAR below adaptive threshold
chr15:98436462-98436462	15.9844	3	chr15:98436291-98436291	chr15.98435665	4	171	PPAR below adaptive threshold
chr15:98700456-98700456	15.987	2	chr15:98700419-98700419	chr15.98696986	3	37	PPAR below adaptive threshold
chr15:99553998-99553998	15.9955	3	chr15:99554080-99554080	chr15.99553410	4	82	PPAR below adaptive threshold
chr15:99646863-99646863	15.9965	3	chr15:99646962-99646962	chr15.99646524	5	99	PPAR below adaptive threshold
chr16:13285644-13285644	16.1329	2	chr16:13285780-13285780	chr16.13285255	4	136	PPAR below adaptive threshold
chr16:14966768-14966768	16.1497	2	chr16:14966615-14966615	chr16.14966552	3	153	PPAR below adaptive threshold
chr16:18451227-18451227	16.1845	2	chr16:18451343-18451343	chr16.18451013	5	116	PPAR below adaptive threshold
chr16:18610291-18610291	16.1861	2	chr16:18610280-18610280	chr16.18609865	7	11	PPAR below adaptive threshold
chr16:20317028-20317028	16.2032	2	chr16:20317079-20317079	chr16.20316051	4	51	PPAR below adaptive threshold
chr16:21992048-21992048	16.2199	2	chr16:21991997-21991997	chr16.21991409	4	51	PPAR below adaptive threshold
chr16:23059912-23059912	16.2306	4	chr16:23059951-23059951	chr16.23059101	5	39	PPAR below adaptive threshold
chr16:23483798-23483798	16.2348	2	chr16:23483900-23483900	chr16.23483480	6	102	PPAR below adaptive threshold
chr16:24977260-24977260	16.2498	2	chr16:24977270-24977270	chr16.24976975	7	10	PPAR below adaptive threshold
chr16:29913268-29913268	16.2991	2	chr16:29913409-29913409	chr16.29911406	5	141	PPAR below adaptive threshold
chr16:30317006-30317006	16.3032	3	chr16:30317006-30317006	chr16.30316257	11	-	PPAR below adaptive threshold
chr16:30519484-30519484	16.3052	2	chr16:30519422-30519422	chr16.30518985	3	62	PPAR below adaptive threshold
chr16:30665872-30665872	16.3067	3	chr16:30665870-30665870	chr16.30663995	14	2	PPAR below adaptive threshold
chr16:30695053-30695053	16.3069	2	chr16:30695068-30695068	chr16.30694741	5	15	PPAR below adaptive threshold
chr16:32586411-32586411	16.3259	3	chr16:32586445-32586445	chr16.32585982	17	34	PPAR below adaptive threshold
chr16:34037239-34037239	16.3404	2	chr16:34037259-34037259	chr16.34035999	4	20	PPAR below adaptive threshold
chr16:35123520-35123520	16.3512	3	chr16:35123395-35123395	chr16.35122627	10	125	PPAR below adaptive threshold
chr16:35126369-35126369	16.3513	2	chr16:35126311-35126311	chr16.35125369	7	58	PPAR below adaptive threshold
chr16:36794586-36794586	16.3679	2	chr16:36794707-36794707	chr16.36794269	3	121	PPAR below adaptive threshold
chr16:37737455-37737455	16.3774	3	chr16:37737439-37737439	chr16.37736913	7	16	PPAR below adaptive threshold
chr16:37765089-37765089	16.3776	2	chr16:37765009-37765009	chr16.37764693	5	80	PPAR below adaptive threshold
chr16:37874959-37874959	16.3787	2	chr16:37875006-37875006	chr16.37874698	5	47	PPAR below adaptive threshold
chr16:38540591-38540591	16.3854	2	chr16:38540553-38540553	chr16.38540160	4	38	PPAR below adaptive threshold
chr16:43809082-43809082	16.4381	2	chr16:43809055-43809055	chr16.43808731	3	27	PPAR below adaptive threshold
chr16:4393079-4393079	16.4393	2	chr16:4393002-4393002	chr16.4392593	5	77	PPAR below adaptive threshold
chr16:51998467-51998467	16.52	2	chr16:51998318-51998318	chr16.51998123	5	149	PPAR below adaptive threshold
chr16:55561439-55561439	16.5556	2	chr16:55561245-55561245	chr16.55560188	4	194	PPAR below adaptive threshold
chr16:76353832-76353832	16.7635	2	chr16:76353887-76353887	chr16.76353652	5	55	PPAR below adaptive threshold
chr16:77759916-77759916	16.7776	2	chr16:77759910-77759910	chr16.77759463	7	6	PPAR below adaptive threshold
chr16:85312268-85312268	16.8531	3	chr16:85312280-85312280	chr16.85311492	3	12	PPAR below adaptive threshold
chr16:90693534-90693534	16.9069	2	chr16:90693546-90693546	chr16.90691617	5	12	PPAR below adaptive threshold
chr16:91737953-91737953	16.9174	2	chr16:91737960-91737960	chr16.91735893	13	7	PPAR below adaptive threshold
chr16:91749495-91749495	16.9175	2	chr16:91749431-91749431	chr16.91748441	5	64	PPAR below adaptive threshold
chr16:92105003-92105003	16.921	2	chr16:92105060-92105060	chr16.92102268	4	57	PPAR below adaptive threshold
chr16:96072379-96072379	16.9607	2	chr16:96072470-96072470	chr16.96071673	3	91	PPAR below adaptive threshold
chr16:96253934-96253934	16.9625	3	chr16:96253936-96253936	chr16.96253724	4	2	PPAR below adaptive threshold
chr16:96259267-96259267	16.9626	3	chr16:96259204-96259204	chr16.96259001	3	63	PPAR below adaptive threshold
chr17:10339207-10339207	17.1034	2	chr17:10339067-10339067	chr17.10338830	5	140	PPAR below adaptive threshold
chr17:11938653-11938653	17.1194	2	chr17:11938725-11938725	chr17.11938294	4	72	PPAR below adaptive threshold
chr17:12299262-12299262	17.123	2	chr17:12299117-12299117	chr17.12298700	3	145	PPAR below adaptive threshold
chr17:13436767-13436767	17.1344	3	chr17:13436772-13436772	chr17.13436193	7	5	PPAR below adaptive threshold
chr17:14449016-14449016	17.1445	2	chr17:14449077-14449077	chr17.14448598	8	61	PPAR below adaptive threshold
chr17:15070928-15070928	17.1507	2	chr17:15070905-15070905	chr17.15069984	3	23	PPAR below adaptive threshold
chr17:17305548-17305548	17.1731	2	chr17:17305490-17305490	chr17.17303930	5	58	PPAR below adaptive threshold
chr17:24609411-24609411	17.2461	2	chr17:24609300-24609300	chr17.24608165	5	111	PPAR below adaptive threshold
chr17:25602685-25602685	17.256	3	chr17:25602684-25602684	chr17.25602458	4	1	PPAR below adaptive threshold
chr17:26334328-26334328	17.2633	3	chr17:26334212-26334212	chr17.26333284	8	116	PPAR below adaptive threshold
chr17:27275228-27275228	17.2727	2	chr17:27275099-27275099	chr17.27274742	8	129	PPAR below adaptive threshold
chr17:27682561-27682561	17.2768	2	chr17:27682385-27682385	chr17.27681460	7	176	PPAR below adaptive threshold
chr17:28018161-28018161	17.2802	2	chr17:28018077-28018077	chr17.28016181	3	84	PPAR below adaptive threshold
chr17:28240430-28240430	17.2824	3	chr17:28240630-28240630	chr17.28239359	5	200	PPAR below adaptive threshold
chr17:28806644-28806644	17.2881	2	chr17:28806803-28806803	chr17.28805632	5	159	PPAR below adaptive threshold
chr17:28822228-28822228	17.2882	2	chr17:28822416-28822416	chr17.28818006	7	188	PPAR below adaptive threshold
chr17:28863815-28863815	17.2886	2	chr17:28863748-28863748	chr17.28863033	6	67	PPAR below adaptive threshold
chr17:28884520-28884520	17.2888	2	chr17:28884385-28884385	chr17.28884031	8	135	PPAR below adaptive threshold
chr17:30303393-30303393	17.303	2	chr17:30303224-30303224	chr17.30302541	3	169	PPAR below adaptive threshold
chr17:30765718-30765718	17.3077	3	chr17:30765692-30765692	chr17.30765245	11	26	PPAR below adaptive threshold
chr17:30767737-30767737	17.3077	2	chr17:30767837-30767837	chr17.30767228	9	100	PPAR below adaptive threshold
chr17:34247687-34247687	17.3425	3	chr17:34247677-34247677	chr17.34247049	9	10	PPAR below adaptive threshold
chr17:42603092-42603092	17.426	2	chr17:42603153-42603153	chr17.42602459	5	61	PPAR below adaptive threshold
chr17:45541680-45541680	17.4554	2	chr17:45541841-45541841	chr17.45541305	4	161	PPAR below adaptive threshold
chr17:48900047-48900047	17.489	2	chr17:48899957-48899957	chr17.48899417	4	90	PPAR below adaptive threshold
chr17:53009115-53009115	17.5301	2	chr17:53009022-53009022	chr17.53008591	6	93	PPAR below adaptive threshold
chr17:55841937-55841937	17.5584	2	chr17:55841894-55841894	chr17.55841609	5	43	PPAR below adaptive threshold
chr17:56269025-56269025	17.5627	2	chr17:56269017-56269017	chr17.56268691	3	8	PPAR below adaptive threshold
chr17:5741844-5741844	17.5742	2	chr17:5741984-5741984	chr17.5741864	3	140	PPAR below adaptive threshold
chr17:79507520-79507520	17.7951	2	chr17:79507523-79507523	chr17.79506921	4	3	PPAR below adaptive threshold
chr17:79673483-79673483	17.7967	3	chr17:79673390-79673390	chr17.79670906	7	93	PPAR below adaptive threshold
chr17:80681203-80681203	17.8068	3	chr17:80681027-80681027	chr17.80680808	3	176	PPAR below adaptive threshold
chr17:80808157-80808157	17.8081	4	chr17:80808164-80808164	chr17.80807314	9	7	PPAR below adaptive threshold
chr17:83221129-83221129	17.8322	2	chr17:83220957-83220957	chr17.83220769	3	172	PPAR below adaptive threshold
chr17:83798246-83798246	17.838	2	chr17:83798287-83798287	chr17.83797303	8	41	PPAR below adaptive threshold
chr17:84314135-84314135	17.8431	2	chr17:84314159-84314159	chr17.84309263	7	24	PPAR below adaptive threshold
chr17:88205970-88205970	17.8821	2	chr17:88205907-88205907	chr17.88204339	6	63	PPAR below adaptive threshold
chr18:12118646-12118646	18.1212	2	chr18:12118812-12118812	chr18.12118276	6	166	PPAR below adaptive threshold
chr18:34507627-34507627	18.3451	2	chr18:34507528-34507528	chr18.34506886	5	99	PPAR below adaptive threshold
chr18:38667988-38667988	18.3867	2	chr18:38668117-38668117	chr18.38667788	5	129	PPAR below adaptive threshold
chr18:38920487-38920487	18.3892	3	chr18:38920377-38920377	chr18.38920094	9	110	PPAR below adaptive threshold
chr18:44652950-44652950	18.4465	2	chr18:44652830-44652830	chr18.44651523	3	120	PPAR below adaptive threshold
chr18:4964768-4964768	18.4964	3	chr18:4964731-4964731	chr18.4963669	4	37	PPAR below adaptive threshold
chr18:61509190-61509190	18.6151	3	chr18:61509150-61509150	chr18.61508907	5	40	PPAR below adaptive threshold
chr18:61635854-61635854	18.6164	2	chr18:61635918-61635918	chr18.61635233	4	64	PPAR below adaptive threshold
chr18:65823324-65823324	18.6582	2	chr18:65823202-65823202	chr18.65823060	3	122	PPAR below adaptive threshold
chr18:67437502-67437502	18.6744	2	chr18:67437378-67437378	chr18.67436434	7	124	PPAR below adaptive threshold
chr18:67455301-67455301	18.6746	2	chr18:67455405-67455405	chr18.67455029	5	104	PPAR below adaptive threshold
chr18:68571366-68571366	18.6857	2	chr18:68571309-68571309	chr18.68569662	5	57	PPAR below adaptive threshold
chr18:75808535-75808535	18.7581	3	chr18:75808567-75808567	chr18.75807672	4	32	PPAR below adaptive threshold
chr18:84547975-84547975	18.8455	2	chr18:84548010-84548010	chr18.84547246	4	35	PPAR below adaptive threshold
chr19:10021603-10021603	19.1002	2	chr19:10021504-10021504	chr19.10021347	5	99	PPAR below adaptive threshold
chr19:10110868-10110868	19.1011	2	chr19:10111041-10111041	chr19.10110306	4	173	PPAR below adaptive threshold
chr19:10947734-10947734	19.1095	2	chr19:10947811-10947811	chr19.10946898	4	77	PPAR below adaptive threshold
chr19:11837298-11837298	19.1184	2	chr19:11837355-11837355	chr19.11836349	3	57	PPAR below adaptive threshold
chr19:15971885-15971885	19.1597	3	chr19:15971847-15971847	chr19.15971674	9	38	PPAR below adaptive threshold
chr19:21237929-21237929	19.2124	3	chr19:21237996-21237996	chr19.21237762	3	67	PPAR below adaptive threshold
chr19:29167420-29167420	19.2917	2	chr19:29167386-29167386	chr19.29162690	4	34	PPAR below adaptive threshold
chr19:32247544-32247544	19.3225	2	chr19:32247622-32247622	chr19.32247252	5	78	PPAR below adaptive threshold
chr19:33176025-33176025	19.3318	3	chr19:33176063-33176063	chr19.33175311	12	38	PPAR below adaptive threshold
chr19:3325373-3325373	19.3325	3	chr19:3325464-3325464	chr19.3322205	13	91	PPAR below adaptive threshold
chr19:3378875-3378875	19.3379	3	chr19:3378827-3378827	chr19.3378698	3	48	PPAR below adaptive threshold
chr19:36761202-36761202	19.3676	2	chr19:36761306-36761306	chr19.36761187	4	104	PPAR below adaptive threshold
chr19:37329370-37329370	19.3733	2	chr19:37329298-37329298	chr19.37328480	4	72	PPAR below adaptive threshold
chr19:40418658-40418658	19.4042	4	chr19:40418613-40418613	chr19.40416921	8	45	PPAR below adaptive threshold
chr19:4121134-4121134	19.4121	2	chr19:4121267-4121267	chr19.4120228	12	133	PPAR below adaptive threshold
chr19:41535655-41535655	19.4154	2	chr19:41535831-41535831	chr19.41535458	3	176	PPAR below adaptive threshold
chr19:46838279-46838279	19.4684	2	chr19:46838188-46838188	chr19.46836704	5	91	PPAR below adaptive threshold
chr19:47360545-47360545	19.4736	3	chr19:47360565-47360565	chr19.47359430	6	20	PPAR below adaptive threshold
chr19:53487314-53487314	19.5349	2	chr19:53487406-53487406	chr19.53486513	4	92	PPAR below adaptive threshold
chr19:57103816-57103816	19.571	2	chr19:57103844-57103844	chr19.57103628	4	28	PPAR below adaptive threshold
chr19:58906408-58906408	19.5891	2	chr19:58906500-58906500	chr19.58906193	6	92	PPAR below adaptive threshold
chr19:6077010-6077010	19.6077	3	chr19:6077066-6077066	chr19.6076543	3	56	PPAR below adaptive threshold
chr19:61052831-61052831	19.6105	2	chr19:61052799-61052799	chr19.61051292	4	32	PPAR below adaptive threshold
chr19:7369625-7369625	19.7369	2	chr19:7369596-7369596	chr19.7369167	7	29	PPAR below adaptive threshold
chr19:7674316-7674316	19.7674	2	chr19:7674413-7674413	chr19.7673595	8	97	PPAR below adaptive threshold
chr19:8777375-8777375	19.8777	2	chr19:8777282-8777282	chr19.8776238	4	93	PPAR below adaptive threshold
chr19:8911565-8911565	19.8911	2	chr19:8911595-8911595	chr19.8911349	4	30	PPAR below adaptive threshold
chr1:121087377-121087377	1.12109	2	chr1:121087325-121087325	chr1.121086984	6	52	PPAR below adaptive threshold
chr1:136058971-136058971	1.13606	2	chr1:136058923-136058923	chr1.136058502	5	48	PPAR below adaptive threshold
chr1:154885433-154885433	1.15488	2	chr1:154885234-154885234	chr1.154884240	8	199	PPAR below adaptive threshold
chr1:155655963-155655963	1.15566	2	chr1:155656111-155656111	chr1.155655810	4	148	PPAR below adaptive threshold
chr1:156837412-156837412	1.15684	2	chr1:156837283-156837283	chr1.156835904	4	129	PPAR below adaptive threshold
chr1:157558043-157558043	1.15756	2	chr1:157558191-157558191	chr1.157557401	5	148	PPAR below adaptive threshold
chr1:160734253-160734253	1.16073	2	chr1:160734284-160734284	chr1.160733844	10	31	PPAR below adaptive threshold
chr1:185599480-185599480	1.1856	2	chr1:185599484-185599484	chr1.185598273	4	4	PPAR below adaptive threshold
chr1:186508993-186508993	1.18651	2	chr1:186508910-186508910	chr1.186508262	8	83	PPAR below adaptive threshold
chr1:194963871-194963871	1.19496	2	chr1:194964052-194964052	chr1.194963224	4	181	PPAR below adaptive threshold
chr1:194975211-194975211	1.19498	2	chr1:194975255-194975255	chr1.194974964	5	44	PPAR below adaptive threshold
chr1:194979435-194979435	1.19498	3	chr1:194979352-194979352	chr1.194978800	10	83	PPAR below adaptive threshold
chr1:195011623-195011623	1.19501	2	chr1:195011425-195011425	chr1.195010810	6	198	PPAR below adaptive threshold
chr1:195244166-195244166	1.19524	3	chr1:195244277-195244277	chr1.195243974	8	111	PPAR below adaptive threshold
chr1:31059120-31059120	1.31059	2	chr1:31059144-31059144	chr1.31057811	4	24	PPAR below adaptive threshold
chr1:36581371-36581371	1.36581	3	chr1:36581370-36581370	chr1.36581152	3	1	PPAR below adaptive threshold
chr1:37374522-37374522	1.37374	2	chr1:37374339-37374339	chr1.37373197	3	183	PPAR below adaptive threshold
chr1:38253499-38253499	1.38253	2	chr1:38253528-38253528	chr1.38252615	4	29	PPAR below adaptive threshold
chr1:40124399-40124399	1.40124	2	chr1:40124294-40124294	chr1.40123896	5	105	PPAR below adaptive threshold
chr1:55118461-55118461	1.55118	3	chr1:55118494-55118494	chr1.55118053	6	33	PPAR below adaptive threshold
chr1:58327248-58327248	1.58327	2	chr1:58327378-58327378	chr1.58327179	6	130	PPAR below adaptive threshold
chr1:58742153-58742153	1.58742	2	chr1:58742146-58742146	chr1.58741933	3	7	PPAR below adaptive threshold
chr1:74041639-74041639	1.74041	2	chr1:74041747-74041747	chr1.74041246	5	108	PPAR below adaptive threshold
chr1:89989773-89989773	1.89989	2	chr1:89989862-89989862	chr1.89989624	3	89	PPAR below adaptive threshold
chr1:92707166-92707166	1.92707	2	chr1:92707080-92707080	chr1.92706280	6	86	PPAR below adaptive threshold
chr1:94645690-94645690	1.94646	2	chr1:94645687-94645687	chr1.94645132	6	3	PPAR below adaptive threshold
chr1:9533025-9533025	1.95329	2	chr1:9533044-9533044	chr1.9531758	4	19	PPAR below adaptive threshold
chr2:102002702-102002702	2.102	3	chr2:102002724-102002724	chr2.102001906	5	22	PPAR below adaptive threshold
chr2:103285579-103285579	2.10328	2	chr2:103285562-103285562	chr2.103284904	4	17	PPAR below adaptive threshold
chr2:103294814-103294814	2.10329	3	chr2:103294859-103294859	chr2.103294332	6	45	PPAR below adaptive threshold
chr2:103598719-103598719	2.1036	3	chr2:103598629-103598629	chr2.103596817	5	90	PPAR below adaptive threshold
chr2:115464405-115464405	2.11546	2	chr2:115464486-115464486	chr2.115463952	7	81	PPAR below adaptive threshold
chr2:118502477-118502477	2.1185	2	chr2:118502500-118502500	chr2.118501707	6	23	PPAR below adaptive threshold
chr2:119264105-119264105	2.11926	3	chr2:119264100-119264100	chr2.119262737	7	5	PPAR below adaptive threshold
chr2:123936071-123936071	2.12394	2	chr2:123936111-123936111	chr2.123935520	7	40	PPAR below adaptive threshold
chr2:130519063-130519063	2.13052	3	chr2:130519005-130519005	chr2.130518119	4	58	PPAR below adaptive threshold
chr2:130778298-130778298	2.13078	2	chr2:130778215-130778215	chr2.130776185	8	83	PPAR below adaptive threshold
chr2:132568504-132568504	2.13257	2	chr2:132568662-132568662	chr2.132568214	6	158	PPAR below adaptive threshold
chr2:135547325-135547325	2.13555	2	chr2:135547172-135547172	chr2.135545611	4	153	PPAR below adaptive threshold
chr2:136370017-136370017	2.13637	2	chr2:136370120-136370120	chr2.136368916	4	103	PPAR below adaptive threshold
chr2:137476039-137476039	2.13748	2	chr2:137476213-137476213	chr2.137475741	3	174	PPAR below adaptive threshold
chr2:146841229-146841229	2.14684	2	chr2:146841341-146841341	chr2.146840381	3	112	PPAR below adaptive threshold
chr2:148334560-148334560	2.14833	2	chr2:148334541-148334541	chr2.148332594	7	19	PPAR below adaptive threshold
chr2:156124943-156124943	2.15612	2	chr2:156124845-156124845	chr2.156124308	4	98	PPAR below adaptive threshold
chr2:163668050-163668050	2.16367	2	chr2:163668112-163668112	chr2.163667708	4	62	PPAR below adaptive threshold
chr2:165578343-165578343	2.16558	3	chr2:165578358-165578358	chr2.165577170	5	15	PPAR below adaptive threshold
chr2:167383325-167383325	2.16738	2	chr2:167383145-167383145	chr2.167381949	7	180	PPAR below adaptive threshold
chr2:22612248-22612248	2.22612	2	chr2:22612321-22612321	chr2.22611659	7	73	PPAR below adaptive threshold
chr2:22900860-22900860	2.229	2	chr2:22900716-22900716	chr2.22899810	7	144	PPAR below adaptive threshold
chr2:27029367-27029367	2.27029	3	chr2:27029378-27029378	chr2.27029018	8	11	PPAR below adaptive threshold
chr2:27467037-27467037	2.27467	2	chr2:27467108-27467108	chr2.27466580	4	71	PPAR below adaptive threshold
chr2:29483710-29483710	2.29483	2	chr2:29483747-29483747	chr2.29483153	4	37	PPAR below adaptive threshold
chr2:30201494-30201494	2.30201	4	chr2:30201424-30201424	chr2.30200041	6	70	PPAR below adaptive threshold
chr2:30749154-30749154	2.30749	2	chr2:30749223-30749223	chr2.30748297	5	69	PPAR below adaptive threshold
chr2:31962492-31962492	2.31962	3	chr2:31962533-31962533	chr2.31962332	4	41	PPAR below adaptive threshold
chr2:32443366-32443366	2.32443	3	chr2:32443357-32443357	chr2.32442876	4	9	PPAR below adaptive threshold
chr2:32748174-32748174	2.32748	3	chr2:32748110-32748110	chr2.32747299	6	64	PPAR below adaptive threshold
chr2:33539943-33539943	2.3354	3	chr2:33540109-33540109	chr2.33537803	4	166	PPAR below adaptive threshold
chr2:35100643-35100643	2.351	3	chr2:35100599-35100599	chr2.35099767	7	44	PPAR below adaptive threshold
chr2:45731265-45731265	2.45731	3	chr2:45731102-45731102	chr2.45730657	7	163	PPAR below adaptive threshold
chr2:46468649-46468649	2.46468	3	chr2:46468537-46468537	chr2.46467668	7	112	PPAR below adaptive threshold
chr2:48301941-48301941	2.48302	2	chr2:48301939-48301939	chr2.48301743	4	2	PPAR below adaptive threshold
chr2:49762550-49762550	2.49762	2	chr2:49762638-49762638	chr2.49762429	5	88	PPAR below adaptive threshold
chr2:5136697-5136697	2.51365	2	chr2:5136732-5136732	chr2.5136245	3	35	PPAR below adaptive threshold
chr2:5159459-5159459	2.51592	2	chr2:5159384-5159384	chr2.5157857	4	75	PPAR below adaptive threshold
chr2:51828600-51828600	2.51828	2	chr2:51828568-51828568	chr2.51828430	3	32	PPAR below adaptive threshold
chr2:58272483-58272483	2.58272	2	chr2:58272561-58272561	chr2.58271721	3	78	PPAR below adaptive threshold
chr2:61333472-61333472	2.61333	2	chr2:61333397-61333397	chr2.61333174	7	75	PPAR below adaptive threshold
chr2:65269249-65269249	2.65269	2	chr2:65269287-65269287	chr2.65268936	3	38	PPAR below adaptive threshold
chr2:6787780-6787780	2.67874	2	chr2:6787847-6787847	chr2.6787671	6	67	PPAR below adaptive threshold
chr2:68697217-68697217	2.68696	2	chr2:68697296-68697296	chr2.68696535	4	79	PPAR below adaptive threshold
chr2:72815166-72815166	2.72815	2	chr2:72815046-72815046	chr2.72814784	4	120	PPAR below adaptive threshold
chr2:73542581-73542581	2.73542	2	chr2:73542421-73542421	chr2.73542255	4	160	PPAR below adaptive threshold
chr2:73712119-73712119	2.73712	2	chr2:73712077-73712077	chr2.73709875	6	42	PPAR below adaptive threshold
chr2:74755230-74755230	2.74755	3	chr2:74755228-74755228	chr2.74754993	5	2	PPAR below adaptive threshold
chr2:77810430-77810430	2.7781	3	chr2:77810519-77810519	chr2.77809674	4	89	PPAR below adaptive threshold
chr2:84660793-84660793	2.84661	2	chr2:84660960-84660960	chr2.84660327	5	167	PPAR below adaptive threshold
chr2:92551875-92551875	2.92552	2	chr2:92551845-92551845	chr2.92550915	8	30	PPAR below adaptive threshold
chr2:92849907-92849907	2.9285	2	chr2:92849873-92849873	chr2.92849217	6	34	PPAR below adaptive threshold
chr2:97279856-97279856	2.9728	2	chr2:97279952-97279952	chr2.97279417	3	96	PPAR below adaptive threshold
chr3:10199068-10199068	3.10199	2	chr3:10199240-10199240	chr3.10198720	6	172	PPAR below adaptive threshold
chr3:10272822-10272822	3.10273	2	chr3:10272932-10272932	chr3.10272425	9	110	PPAR below adaptive threshold
chr3:118062411-118062411	3.11806	2	chr3:118062325-118062325	chr3.118061957	6	86	PPAR below adaptive threshold
chr3:122357422-122357422	3.12236	2	chr3:122357481-122357481	chr3.122356575	5	59	PPAR below adaptive threshold
chr3:131029544-131029544	3.13103	2	chr3:131029600-131029600	chr3.131029163	6	56	PPAR below adaptive threshold
chr3:137739251-137739251	3.13774	2	chr3:137739243-137739243	chr3.137738898	3	8	PPAR below adaptive threshold
chr3:146458956-146458956	3.14646	3	chr3:146458956-146458956	chr3.146458587	3	-	PPAR below adaptive threshold
chr3:156493578-156493578	3.15649	2	chr3:156493442-156493442	chr3.156493141	13	136	PPAR below adaptive threshold
chr3:22127192-22127192	3.22127	2	chr3:22127238-22127238	chr3.22126702	7	46	PPAR below adaptive threshold
chr3:22186871-22186871	3.22186	2	chr3:22186848-22186848	chr3.22186420	9	23	PPAR below adaptive threshold
chr3:41671436-41671436	3.41671	3	chr3:41671447-41671447	chr3.41671121	5	11	PPAR below adaptive threshold
chr3:60186604-60186604	3.60186	2	chr3:60186706-60186706	chr3.60186392	6	102	PPAR below adaptive threshold
chr3:61382862-61382862	3.61383	2	chr3:61382955-61382955	chr3.61382702	4	93	PPAR below adaptive threshold
chr3:63403363-63403363	3.63403	3	chr3:63403224-63403224	chr3.63402451	5	139	PPAR below adaptive threshold
chr3:81969885-81969885	3.81969	2	chr3:81970060-81970060	chr3.81969570	6	175	PPAR below adaptive threshold
chr3:87595289-87595289	3.87595	2	chr3:87595196-87595196	chr3.87594262	14	93	PPAR below adaptive threshold
chr3:87611153-87611153	3.87611	2	chr3:87611231-87611231	chr3.87610803	4	78	PPAR below adaptive threshold
chr3:88504016-88504016	3.88504	2	chr3:88504049-88504049	chr3.88503033	5	33	PPAR below adaptive threshold
chr3:89453676-89453676	3.89453	2	chr3:89453685-89453685	chr3.89453101	6	9	PPAR below adaptive threshold
chr3:90333563-90333563	3.90333	2	chr3:90333734-90333734	chr3.90333261	4	171	PPAR below adaptive threshold
chr3:95353727-95353727	3.95353	2	chr3:95353581-95353581	chr3.95353113	7	146	PPAR below adaptive threshold
chr3:96640964-96640964	3.96641	2	chr3:96640824-96640824	chr3.96639938	8	140	PPAR below adaptive threshold
chr4:105055627-105055627	4.10506	2	chr4:105055560-105055560	chr4.105054852	9	67	PPAR below adaptive threshold
chr4:108332032-108332032	4.10833	2	chr4:108331927-108331927	chr4.108330853	8	105	PPAR below adaptive threshold
chr4:114062276-114062276	4.11406	3	chr4:114062428-114062428	chr4.114062004	7	152	PPAR below adaptive threshold
chr4:114484599-114484599	4.11448	2	chr4:114484652-114484652	chr4.114484444	4	53	PPAR below adaptive threshold
chr4:115551701-115551701	4.11555	2	chr4:115551534-115551534	chr4.115551348	3	167	PPAR below adaptive threshold
chr4:116170985-116170985	4.11617	2	chr4:116171000-116171000	chr4.116170795	3	15	PPAR below adaptive threshold
chr4:117913586-117913586	4.11791	3	chr4:117913721-117913721	chr4.117913195	3	135	PPAR below adaptive threshold
chr4:120157460-120157460	4.12016	3	chr4:120157400-120157400	chr4.120156999	3	60	PPAR below adaptive threshold
chr4:128494592-128494592	4.12849	2	chr4:128494783-128494783	chr4.128494445	5	191	PPAR below adaptive threshold
chr4:129357629-129357629	4.12936	3	chr4:129357494-129357494	chr4.129357218	3	135	PPAR below adaptive threshold
chr4:131626005-131626005	4.13163	2	chr4:131625810-131625810	chr4.131625205	4	195	PPAR below adaptive threshold
chr4:136665906-136665906	4.13667	2	chr4:136666104-136666104	chr4.136665847	3	198	PPAR below adaptive threshold
chr4:142385734-142385734	4.14239	2	chr4:142385685-142385685	chr4.142384979	3	49	PPAR below adaptive threshold
chr4:149427424-149427424	4.14943	2	chr4:149427322-149427322	chr4.149426554	8	102	PPAR below adaptive threshold
chr4:149589966-149589966	4.14959	2	chr4:149590044-149590044	chr4.149589745	4	78	PPAR below adaptive threshold
chr4:153425110-153425110	4.15342	3	chr4:153425141-153425141	chr4.153424695	3	31	PPAR below adaptive threshold
chr4:33576193-33576193	4.33576	2	chr4:33576349-33576349	chr4.33575952	6	156	PPAR below adaptive threshold
chr4:41229841-41229841	4.4123	2	chr4:41229729-41229729	chr4.41227059	6	112	PPAR below adaptive threshold
chr4:41236749-41236749	4.41236	3	chr4:41236776-41236776	chr4.41234831	6	27	PPAR below adaptive threshold
chr4:45021236-45021236	4.45021	2	chr4:45021253-45021253	chr4.45020761	5	17	PPAR below adaptive threshold
chr4:47150931-47150931	4.47151	2	chr4:47150897-47150897	chr4.47150042	8	34	PPAR below adaptive threshold
chr4:57040778-57040778	4.57041	3	chr4:57040805-57040805	chr4.57040511	5	27	PPAR below adaptive threshold
chr4:81561203-81561203	4.81561	2	chr4:81561225-81561225	chr4.81560439	9	22	PPAR below adaptive threshold
chr4:82786374-82786374	4.82786	3	chr4:82786503-82786503	chr4.82785784	4	129	PPAR below adaptive threshold
chr4:82851746-82851746	4.82851	2	chr4:82851848-82851848	chr4.82851556	3	102	PPAR below adaptive threshold
chr4:86368908-86368908	4.86366	3	chr4:86368817-86368817	chr4.86368163	7	91	PPAR below adaptive threshold
chr4:87878324-87878324	4.87878	2	chr4:87878165-87878165	chr4.87877964	3	159	PPAR below adaptive threshold
chr4:88599598-88599598	4.88599	2	chr4:88599511-88599511	chr4.88598590	5	87	PPAR below adaptive threshold
chr4:97596373-97596373	4.97596	2	chr4:97596312-97596312	chr4.97595701	6	61	PPAR below adaptive threshold
chr5:101101137-101101137	5.1011	3	chr5:101101244-101101244	chr5.101100350	10	107	PPAR below adaptive threshold
chr5:104368699-104368699	5.10437	2	chr5:104368791-104368791	chr5.104368507	3	92	PPAR below adaptive threshold
chr5:107683442-107683442	5.10768	3	chr5:107683296-107683296	chr5.107682756	4	146	PPAR below adaptive threshold
chr5:108106918-108106918	5.10811	2	chr5:108106888-108106888	chr5.108106647	3	30	PPAR below adaptive threshold
chr5:108936971-108936971	5.10893	3	chr5:108937152-108937152	chr5.108936486	9	181	PPAR below adaptive threshold
chr5:108964676-108964676	5.10896	2	chr5:108964582-108964582	chr5.108964293	10	94	PPAR below adaptive threshold
chr5:109286137-109286137	5.10929	2	chr5:109285947-109285947	chr5.109285183	4	190	PPAR below adaptive threshold
chr5:111360386-111360386	5.11136	2	chr5:111360346-111360346	chr5.111360117	6	40	PPAR below adaptive threshold
chr5:112040008-112040008	5.11204	4	chr5:112040186-112040186	chr5.112039731	4	178	PPAR below adaptive threshold
chr5:112046840-112046840	5.11205	4	chr5:112046811-112046811	chr5.112045425	8	29	PPAR below adaptive threshold
chr5:122779864-122779864	5.12278	2	chr5:122779787-122779787	chr5.122778733	4	77	PPAR below adaptive threshold
chr5:124140741-124140741	5.12414	2	chr5:124140630-124140630	chr5.124140469	6	111	PPAR below adaptive threshold
chr5:124487474-124487474	5.12449	3	chr5:124487391-124487391	chr5.124487101	16	83	PPAR below adaptive threshold
chr5:130214811-130214811	5.13021	2	chr5:130214886-130214886	chr5.130214352	9	75	PPAR below adaptive threshold
chr5:134743198-134743198	5.13474	3	chr5:134743177-134743177	chr5.134742601	6	21	PPAR below adaptive threshold
chr5:134924075-134924075	5.13492	3	chr5:134924086-134924086	chr5.134923489	3	11	PPAR below adaptive threshold
chr5:135518180-135518180	5.13552	3	chr5:135518032-135518032	chr5.135517780	4	148	PPAR below adaptive threshold
chr5:136007042-136007042	5.13601	2	chr5:136007026-136007026	chr5.136006499	6	16	PPAR below adaptive threshold
chr5:136046728-136046728	5.13605	2	chr5:136046699-136046699	chr5.136046288	10	29	PPAR below adaptive threshold
chr5:137251112-137251112	5.13725	2	chr5:137251042-137251042	chr5.137250281	4	70	PPAR below adaptive threshold
chr5:137881041-137881041	5.13788	3	chr5:137881157-137881157	chr5.137880558	4	116	PPAR below adaptive threshold
chr5:140824261-140824261	5.14082	2	chr5:140824367-140824367	chr5.140824105	4	106	PPAR below adaptive threshold
chr5:142620025-142620025	5.14262	2	chr5:142619952-142619952	chr5.142619369	3	73	PPAR below adaptive threshold
chr5:142693323-142693323	5.14269	3	chr5:142693306-142693306	chr5.142691626	8	17	PPAR below adaptive threshold
chr5:143227248-143227248	5.14323	3	chr5:143227350-143227350	chr5.143225598	5	102	PPAR below adaptive threshold
chr5:145481509-145481509	5.14548	2	chr5:145481577-145481577	chr5.145481261	4	68	PPAR below adaptive threshold
chr5:149658230-149658230	5.14966	2	chr5:149658103-149658103	chr5.149655922	9	127	PPAR below adaptive threshold
chr5:149941201-149941201	5.14994	2	chr5:149941234-149941234	chr5.149940974	5	33	PPAR below adaptive threshold
chr5:150851255-150851255	5.15085	2	chr5:150851316-150851316	chr5.150851071	4	61	PPAR below adaptive threshold
chr5:17388696-17388696	5.17389	2	chr5:17388686-17388686	chr5.17387457	4	10	PPAR below adaptive threshold
chr5:21213801-21213801	5.21214	2	chr5:21213730-21213730	chr5.21213442	5	71	PPAR below adaptive threshold
chr5:24331759-24331759	5.24332	2	chr5:24331736-24331736	chr5.24331065	9	23	PPAR below adaptive threshold
chr5:28371591-28371591	5.28371	2	chr5:28371595-28371595	chr5.28370697	6	4	PPAR below adaptive threshold
chr5:30832924-30832924	5.30832	2	chr5:30832951-30832951	chr5.30831303	7	27	PPAR below adaptive threshold
chr5:31186024-31186024	5.31186	3	chr5:31186040-31186040	chr5.31185453	5	16	PPAR below adaptive threshold
chr5:34422843-34422843	5.34423	2	chr5:34422755-34422755	chr5.34422512	4	88	PPAR below adaptive threshold
chr5:36036938-36036938	5.36036	3	chr5:36036892-36036892	chr5.36036111	6	46	PPAR below adaptive threshold
chr5:3606423-3606423	5.36056	2	chr5:3606484-3606484	chr5.3606277	4	61	PPAR below adaptive threshold
chr5:37001303-37001303	5.37001	2	chr5:37001416-37001416	chr5.37000892	6	113	PPAR below adaptive threshold
chr5:37012879-37012879	5.37013	3	chr5:37012790-37012790	chr5.37012591	5	89	PPAR below adaptive threshold
chr5:44528123-44528123	5.44528	3	chr5:44528149-44528149	chr5.44527619	7	26	PPAR below adaptive threshold
chr5:4601398-4601398	5.4601	2	chr5:4601264-4601264	chr5.4599936	6	134	PPAR below adaptive threshold
chr5:46730171-46730171	5.46729	2	chr5:46730081-46730081	chr5.46729690	5	90	PPAR below adaptive threshold
chr5:52137967-52137967	5.52137	2	chr5:52137882-52137882	chr5.52137476	4	85	PPAR below adaptive threshold
chr5:52350554-52350554	5.5235	3	chr5:52350508-52350508	chr5.52349274	8	46	PPAR below adaptive threshold
chr5:5280550-5280550	5.52802	2	chr5:5280608-5280608	chr5.5280013	8	58	PPAR below adaptive threshold
chr5:64096109-64096109	5.64096	2	chr5:64096160-64096160	chr5.64095216	3	51	PPAR below adaptive threshold
chr5:65365722-65365722	5.65366	2	chr5:65365846-65365846	chr5.65365697	7	124	PPAR below adaptive threshold
chr5:66415179-66415179	5.66415	3	chr5:66415122-66415122	chr5.66414324	11	57	PPAR below adaptive threshold
chr5:66792598-66792598	5.66792	2	chr5:66792662-66792662	chr5.66792437	3	64	PPAR below adaptive threshold
chr5:74161214-74161214	5.74161	2	chr5:74161139-74161139	chr5.74160870	5	75	PPAR below adaptive threshold
chr5:75034492-75034492	5.75034	2	chr5:75034685-75034685	chr5.75034421	3	193	PPAR below adaptive threshold
chr5:91765307-91765307	5.91765	2	chr5:91765194-91765194	chr5.91764823	9	113	PPAR below adaptive threshold
chr5:93358020-93358020	5.93358	2	chr5:93358170-93358170	chr5.93357384	7	150	PPAR below adaptive threshold
chr5:94343825-94343825	5.94344	3	chr5:94343739-94343739	chr5.94341745	8	86	PPAR below adaptive threshold
chr5:96450430-96450430	5.9645	2	chr5:96450365-96450365	chr5.96449055	4	65	PPAR below adaptive threshold
chr5:97236957-97236957	5.97237	3	chr5:97236973-97236973	chr5.97236094	6	16	PPAR below adaptive threshold
chr6:112456776-112456776	6.11246	2	chr6:112456884-112456884	chr6.112455583	4	108	PPAR below adaptive threshold
chr6:113292445-113292445	6.11329	3	chr6:113292640-113292640	chr6.113292428	4	195	PPAR below adaptive threshold
chr6:114747459-114747459	6.11475	2	chr6:114747328-114747328	chr6.114746188	9	131	PPAR below adaptive threshold
chr6:115386678-115386678	6.11539	2	chr6:115386849-115386849	chr6.115386228	5	171	PPAR below adaptive threshold
chr6:115477344-115477344	6.11548	3	chr6:115477434-115477434	chr6.115476471	12	90	PPAR below adaptive threshold
chr6:117845111-117845111	6.11784	3	chr6:117845225-117845225	chr6.117844192	4	114	PPAR below adaptive threshold
chr6:119375719-119375719	6.11938	4	chr6:119375728-119375728	chr6.119373649	10	9	PPAR below adaptive threshold
chr6:119453379-119453379	6.11945	2	chr6:119453431-119453431	chr6.119452019	7	52	PPAR below adaptive threshold
chr6:120420414-120420414	6.12042	3	chr6:120420418-120420418	chr6.120420252	4	4	PPAR below adaptive threshold
chr6:124721299-124721299	6.12472	2	chr6:124721316-124721316	chr6.124720834	4	17	PPAR below adaptive threshold
chr6:125132514-125132514	6.12513	3	chr6:125132478-125132478	chr6.125132234	5	36	PPAR below adaptive threshold
chr6:127931776-127931776	6.12793	2	chr6:127931632-127931632	chr6.127928632	4	144	PPAR below adaptive threshold
chr6:128498785-128498785	6.1285	2	chr6:128498612-128498612	chr6.128498263	5	173	PPAR below adaptive threshold
chr6:135268313-135268313	6.13527	2	chr6:135268348-135268348	chr6.135268132	6	35	PPAR below adaptive threshold
chr6:145935140-145935140	6.14593	2	chr6:145935063-145935063	chr6.145934232	8	77	PPAR below adaptive threshold
chr6:146304969-146304969	6.1463	2	chr6:146304928-146304928	chr6.146304381	6	41	PPAR below adaptive threshold
chr6:146885667-146885667	6.14689	3	chr6:146885584-146885584	chr6.146884787	9	83	PPAR below adaptive threshold
chr6:147912331-147912331	6.14791	2	chr6:147912390-147912390	chr6.147910869	15	59	PPAR below adaptive threshold
chr6:149076368-149076368	6.14908	2	chr6:149076332-149076332	chr6.149076172	4	36	PPAR below adaptive threshold
chr6:17101386-17101386	6.17101	2	chr6:17101221-17101221	chr6.17100765	4	165	PPAR below adaptive threshold
chr6:17228357-17228357	6.17228	2	chr6:17228557-17228557	chr6.17227520	11	200	PPAR below adaptive threshold
chr6:24582245-24582245	6.24582	2	chr6:24582336-24582336	chr6.24581364	5	91	PPAR below adaptive threshold
chr6:30057920-30057920	6.30057	3	chr6:30057758-30057758	chr6.30057531	7	162	PPAR below adaptive threshold
chr6:30250581-30250581	6.30249	3	chr6:30250596-30250596	chr6.30249968	7	15	PPAR below adaptive threshold
chr6:31191176-31191176	6.31191	2	chr6:31191017-31191017	chr6.31187526	5	159	PPAR below adaptive threshold
chr6:37724004-37724004	6.37724	2	chr6:37724057-37724057	chr6.37723124	9	53	PPAR below adaptive threshold
chr6:38817487-38817487	6.38817	3	chr6:38817387-38817387	chr6.38816854	9	100	PPAR below adaptive threshold
chr6:39504112-39504112	6.39504	3	chr6:39504152-39504152	chr6.39502938	7	40	PPAR below adaptive threshold
chr6:47738799-47738799	6.47738	2	chr6:47738980-47738980	chr6.47738607	5	181	PPAR below adaptive threshold
chr6:51026373-51026373	6.51026	2	chr6:51026344-51026344	chr6.51024940	4	29	PPAR below adaptive threshold
chr6:52090539-52090539	6.5209	3	chr6:52090481-52090481	chr6.52087926	12	58	PPAR below adaptive threshold
chr6:52118895-52118895	6.52119	2	chr6:52118935-52118935	chr6.52118299	10	40	PPAR below adaptive threshold
chr6:54141730-54141730	6.54142	2	chr6:54141793-54141793	chr6.54141317	9	63	PPAR below adaptive threshold
chr6:58859954-58859954	6.58859	2	chr6:58859814-58859814	chr6.58859385	5	140	PPAR below adaptive threshold
chr6:59119675-59119675	6.59119	3	chr6:59119822-59119822	chr6.59118858	15	147	PPAR below adaptive threshold
chr6:66967017-66967017	6.66967	2	chr6:66966965-66966965	chr6.66966237	5	52	PPAR below adaptive threshold
chr6:71371113-71371113	6.71371	2	chr6:71371001-71371001	chr6.71370308	5	112	PPAR below adaptive threshold
chr6:72094235-72094235	6.72094	3	chr6:72094164-72094164	chr6.72093793	4	71	PPAR below adaptive threshold
chr6:72511603-72511603	6.7251	2	chr6:72511773-72511773	chr6.72511557	5	170	PPAR below adaptive threshold
chr6:72528581-72528581	6.72528	3	chr6:72528537-72528537	chr6.72527674	7	44	PPAR below adaptive threshold
chr6:72619628-72619628	6.72619	4	chr6:72619553-72619553	chr6.72619276	4	75	PPAR below adaptive threshold
chr6:72641507-72641507	6.72641	3	chr6:72641518-72641518	chr6.72640731	7	11	PPAR below adaptive threshold
chr6:86365939-86365939	6.86366	2	chr6:86365859-86365859	chr6.86365365	4	80	PPAR below adaptive threshold
chr6:88712313-88712313	6.88712	3	chr6:88712330-88712330	chr6.88711885	7	17	PPAR below adaptive threshold
chr6:88890650-88890650	6.88889	3	chr6:88890631-88890631	chr6.88889685	5	19	PPAR below adaptive threshold
chr6:89505743-89505743	6.89506	2	chr6:89505898-89505898	chr6.89504923	3	155	PPAR below adaptive threshold
chr6:90478127-90478127	6.90478	2	chr6:90478086-90478086	chr6.90477788	8	41	PPAR below adaptive threshold
chr6:90504475-90504475	6.90504	3	chr6:90504280-90504280	chr6.90503543	4	195	PPAR below adaptive threshold
chr6:92056682-92056682	6.92055	2	chr6:92056735-92056735	chr6.92056050	4	53	PPAR below adaptive threshold
chr6:94912021-94912021	6.94912	3	chr6:94912185-94912185	chr6.94909425	14	164	PPAR below adaptive threshold
chr6:99031285-99031285	6.99031	2	chr6:99031300-99031300	chr6.99030468	5	15	PPAR below adaptive threshold
chr6:99280536-99280536	6.9928	2	chr6:99280473-99280473	chr6.99280271	5	63	PPAR below adaptive threshold
chr6:99885806-99885806	6.99886	3	chr6:99885805-99885805	chr6.99885299	11	1	PPAR below adaptive threshold
chr7:105283495-105283495	7.10528	2	chr7:105283359-105283359	chr7.105282977	6	136	PPAR below adaptive threshold
chr7:105626304-105626304	7.10563	2	chr7:105626438-105626438	chr7.105626153	3	134	PPAR below adaptive threshold
chr7:109392110-109392110	7.10939	2	chr7:109392118-109392118	chr7.109391529	6	8	PPAR below adaptive threshold
chr7:113033699-113033699	7.11303	3	chr7:113033501-113033501	chr7.113032562	4	198	PPAR below adaptive threshold
chr7:114083741-114083741	7.11408	2	chr7:114083816-114083816	chr7.114082571	6	75	PPAR below adaptive threshold
chr7:118068826-118068826	7.11807	2	chr7:118068751-118068751	chr7.118068449	3	75	PPAR below adaptive threshold
chr7:118646901-118646901	7.11865	2	chr7:118646872-118646872	chr7.118646648	6	29	PPAR below adaptive threshold
chr7:118726572-118726572	7.11873	3	chr7:118726631-118726631	chr7.118726080	5	59	PPAR below adaptive threshold
chr7:119574631-119574631	7.11957	2	chr7:119574770-119574770	chr7.119574340	3	139	PPAR below adaptive threshold
chr7:126417475-126417475	7.12642	3	chr7:126417524-126417524	chr7.126416504	4	49	PPAR below adaptive threshold
chr7:126607785-126607785	7.12661	3	chr7:126607886-126607886	chr7.126607687	7	101	PPAR below adaptive threshold
chr7:127137509-127137509	7.12714	2	chr7:127137391-127137391	chr7.127137027	4	118	PPAR below adaptive threshold
chr7:141303676-141303676	7.1413	3	chr7:141303603-141303603	chr7.141302783	6	73	PPAR below adaptive threshold
chr7:142851705-142851705	7.14285	2	chr7:142851747-142851747	chr7.142851549	4	42	PPAR below adaptive threshold
chr7:24593498-24593498	7.24593	2	chr7:24593343-24593343	chr7.24593007	4	155	PPAR below adaptive threshold
chr7:27316659-27316659	7.27316	2	chr7:27316592-27316592	chr7.27316287	4	67	PPAR below adaptive threshold
chr7:27333944-27333944	7.27334	2	chr7:27333944-27333944	chr7.27332677	4	-	PPAR below adaptive threshold
chr7:34963145-34963145	7.34963	2	chr7:34962967-34962967	chr7.34962703	5	178	PPAR below adaptive threshold
chr7:35299987-35299987	7.353	3	chr7:35299854-35299854	chr7.35298461	4	133	PPAR below adaptive threshold
chr7:44997832-44997832	7.44997	2	chr7:44997806-44997806	chr7.44996971	4	26	PPAR below adaptive threshold
chr7:45164948-45164948	7.45165	2	chr7:45164846-45164846	chr7.45164182	5	102	PPAR below adaptive threshold
chr7:65892658-65892658	7.65892	2	chr7:65892624-65892624	chr7.65892037	5	34	PPAR below adaptive threshold
chr7:66329515-66329515	7.66329	2	chr7:66329436-66329436	chr7.66328951	5	79	PPAR below adaptive threshold
chr7:70204845-70204845	7.70204	2	chr7:70204740-70204740	chr7.70204006	5	105	PPAR below adaptive threshold
chr7:79077202-79077202	7.79077	2	chr7:79077233-79077233	chr7.79077048	3	31	PPAR below adaptive threshold
chr7:96032281-96032281	7.96031	3	chr7:96032222-96032222	chr7.96031906	5	59	PPAR below adaptive threshold
chr7:97294065-97294065	7.97293	3	chr7:97294212-97294212	chr7.97293810	11	147	PPAR below adaptive threshold
chr8:106302792-106302792	8.1063	2	chr8:106302929-106302929	chr8.106302747	4	137	PPAR below adaptive threshold
chr8:109500541-109500541	8.1095	2	chr8:109500515-109500515	chr8.109499561	4	26	PPAR below adaptive threshold
chr8:11288580-11288580	8.11288	2	chr8:11288421-11288421	chr8.11287870	7	159	PPAR below adaptive threshold
chr8:113517426-113517426	8.11352	2	chr8:113517594-113517594	chr8.113516127	4	168	PPAR below adaptive threshold
chr8:11382817-11382817	8.11382	3	chr8:11382813-11382813	chr8.11380945	12	4	PPAR below adaptive threshold
chr8:11411726-11411726	8.11412	3	chr8:11411776-11411776	chr8.11411584	5	50	PPAR below adaptive threshold
chr8:118829381-118829381	8.11883	2	chr8:118829278-118829278	chr8.118828761	8	103	PPAR below adaptive threshold
chr8:120211033-120211033	8.12021	3	chr8:120211086-120211086	chr8.120209832	6	53	PPAR below adaptive threshold
chr8:121229439-121229439	8.12123	4	chr8:121229470-121229470	chr8.121229102	4	31	PPAR below adaptive threshold
chr8:121279900-121279900	8.12128	2	chr8:121280092-121280092	chr8.121279503	4	192	PPAR below adaptive threshold
chr8:121399376-121399376	8.1214	3	chr8:121399448-121399448	chr8.121399130	5	72	PPAR below adaptive threshold
chr8:123345829-123345829	8.12334	3	chr8:123345655-123345655	chr8.123345075	6	174	PPAR below adaptive threshold
chr8:123505665-123505665	8.12351	2	chr8:123505664-123505664	chr8.123505304	7	1	PPAR below adaptive threshold
chr8:123530789-123530789	8.12353	2	chr8:123530902-123530902	chr8.123528348	6	113	PPAR below adaptive threshold
chr8:124050577-124050577	8.12405	2	chr8:124050443-124050443	chr8.124049092	4	134	PPAR below adaptive threshold
chr8:125436357-125436357	8.12544	4	chr8:125436527-125436527	chr8.125436054	8	170	PPAR below adaptive threshold
chr8:127455850-127455850	8.12746	2	chr8:127455889-127455889	chr8.127454549	5	39	PPAR below adaptive threshold
chr8:127731399-127731399	8.12773	3	chr8:127731466-127731466	chr8.127730797	9	67	PPAR below adaptive threshold
chr8:127798412-127798412	8.1278	2	chr8:127798552-127798552	chr8.127797900	4	140	PPAR below adaptive threshold
chr8:129437297-129437297	8.12944	2	chr8:129437279-129437279	chr8.129436400	6	18	PPAR below adaptive threshold
chr8:129452314-129452314	8.12945	2	chr8:129452371-129452371	chr8.129451745	4	57	PPAR below adaptive threshold
chr8:129500521-129500521	8.1295	2	chr8:129500404-129500404	chr8.129498620	6	117	PPAR below adaptive threshold
chr8:129553888-129553888	8.12955	2	chr8:129553929-129553929	chr8.129553558	7	41	PPAR below adaptive threshold
chr8:129693845-129693845	8.12969	2	chr8:129693757-129693757	chr8.129693339	6	88	PPAR below adaptive threshold
chr8:129723461-129723461	8.12972	3	chr8:129723567-129723567	chr8.129723075	8	106	PPAR below adaptive threshold
chr8:129816026-129816026	8.12982	2	chr8:129816034-129816034	chr8.129815033	4	8	PPAR below adaptive threshold
chr8:131306203-131306203	8.13131	2	chr8:131306107-131306107	chr8.131304814	6	96	PPAR below adaptive threshold
chr8:131313404-131313404	8.13131	3	chr8:131313361-131313361	chr8.131313105	4	43	PPAR below adaptive threshold
chr8:13649326-13649326	8.13648	3	chr8:13649183-13649183	chr8.13648526	5	143	PPAR below adaptive threshold
chr8:20439094-20439094	8.20439	2	chr8:20439231-20439231	chr8.20438176	3	137	PPAR below adaptive threshold
chr8:24680714-24680714	8.2468	2	chr8:24680805-24680805	chr8.24679814	6	91	PPAR below adaptive threshold
chr8:26750987-26750987	8.26751	3	chr8:26750970-26750970	chr8.26750404	5	17	PPAR below adaptive threshold
chr8:26834481-26834481	8.26834	3	chr8:26834629-26834629	chr8.26833938	6	148	PPAR below adaptive threshold
chr8:27240534-27240534	8.27239	2	chr8:27240496-27240496	chr8.27240061	8	38	PPAR below adaptive threshold
chr8:34140938-34140938	8.34141	2	chr8:34141030-34141030	chr8.34140808	6	92	PPAR below adaptive threshold
chr8:3467696-3467696	8.34674	2	chr8:3467818-3467818	chr8.3467318	6	122	PPAR below adaptive threshold
chr8:36069667-36069667	8.36069	2	chr8:36069677-36069677	chr8.36069474	4	10	PPAR below adaptive threshold
chr8:3646986-3646986	8.36467	2	chr8:3647034-3647034	chr8.3646400	9	48	PPAR below adaptive threshold
chr8:42493063-42493063	8.42493	3	chr8:42493083-42493083	chr8.42491506	8	20	PPAR below adaptive threshold
chr8:47969176-47969176	8.47968	3	chr8:47969182-47969182	chr8.47967720	10	6	PPAR below adaptive threshold
chr8:47983883-47983883	8.47984	3	chr8:47983954-47983954	chr8.47983367	5	71	PPAR below adaptive threshold
chr8:64025050-64025050	8.64025	2	chr8:64025065-64025065	chr8.64024363	3	15	PPAR below adaptive threshold
chr8:69515996-69515996	8.69516	2	chr8:69516028-69516028	chr8.69514245	4	32	PPAR below adaptive threshold
chr8:71291456-71291456	8.71291	3	chr8:71291594-71291594	chr8.71291402	4	138	PPAR below adaptive threshold
chr8:71795434-71795434	8.71795	2	chr8:71795510-71795510	chr8.71794925	8	76	PPAR below adaptive threshold
chr8:71883102-71883102	8.71883	3	chr8:71883156-71883156	chr8.71882649	12	54	PPAR below adaptive threshold
chr8:72796827-72796827	8.72795	2	chr8:72796786-72796786	chr8.72795956	9	41	PPAR below adaptive threshold
chr8:73473158-73473158	8.73473	3	chr8:73473260-73473260	chr8.73472276	8	102	PPAR below adaptive threshold
chr8:73768746-73768746	8.73768	2	chr8:73768798-73768798	chr8.73768347	4	52	PPAR below adaptive threshold
chr8:74438438-74438438	8.74438	3	chr8:74438497-74438497	chr8.74438014	4	59	PPAR below adaptive threshold
chr8:75712064-75712064	8.75711	2	chr8:75712044-75712044	chr8.75711569	5	20	PPAR below adaptive threshold
chr8:76103322-76103322	8.76103	2	chr8:76103138-76103138	chr8.76102939	3	184	PPAR below adaptive threshold
chr8:85951449-85951449	8.85951	2	chr8:85951478-85951478	chr8.85950512	7	29	PPAR below adaptive threshold
chr8:85999979-85999979	8.86	2	chr8:86000022-86000022	chr8.85999386	3	43	PPAR below adaptive threshold
chr8:86587677-86587677	8.86587	2	chr8:86587577-86587577	chr8.86587364	4	100	PPAR below adaptive threshold
chr8:87392328-87392328	8.87392	2	chr8:87392220-87392220	chr8.87391399	5	108	PPAR below adaptive threshold
chr8:87602434-87602434	8.87602	2	chr8:87602634-87602634	chr8.87601900	4	200	PPAR below adaptive threshold
chr8:89232774-89232774	8.89232	3	chr8:89232958-89232958	chr8.89232562	4	184	PPAR below adaptive threshold
chr8:89514828-89514828	8.89515	3	chr8:89514783-89514783	chr8.89513213	7	45	PPAR below adaptive threshold
chr8:90738954-90738954	8.90739	2	chr8:90739026-90739026	chr8.90738710	5	72	PPAR below adaptive threshold
chr8:93759847-93759847	8.93759	3	chr8:93759851-93759851	chr8.93758692	19	4	PPAR below adaptive threshold
chr8:97360130-97360130	8.97359	3	chr8:97360201-97360201	chr8.97359537	10	71	PPAR below adaptive threshold
chr9:107202315-107202315	9.1072	2	chr9:107202456-107202456	chr9.107201758	7	141	PPAR below adaptive threshold
chr9:107450843-107450843	9.10745	2	chr9:107450767-107450767	chr9.107449989	4	76	PPAR below adaptive threshold
chr9:107691939-107691939	9.10769	2	chr9:107692103-107692103	chr9.107691112	6	164	PPAR below adaptive threshold
chr9:108885104-108885104	9.10888	2	chr9:108885001-108885001	chr9.108883996	5	103	PPAR below adaptive threshold
chr9:115159617-115159617	9.11516	2	chr9:115159586-115159586	chr9.115159193	5	31	PPAR below adaptive threshold
chr9:13963933-13963933	9.13964	2	chr9:13963947-13963947	chr9.13963658	4	14	PPAR below adaptive threshold
chr9:14099876-14099876	9.141	2	chr9:14099985-14099985	chr9.14099670	3	109	PPAR below adaptive threshold
chr9:14403271-14403271	9.14403	2	chr9:14403204-14403204	chr9.14402439	5	67	PPAR below adaptive threshold
chr9:15051974-15051974	9.15052	3	chr9:15052023-15052023	chr9.15051096	7	49	PPAR below adaptive threshold
chr9:18042518-18042518	9.18042	2	chr9:18042364-18042364	chr9.18042166	3	154	PPAR below adaptive threshold
chr9:24292481-24292481	9.24292	2	chr9:24292506-24292506	chr9.24292436	3	25	PPAR below adaptive threshold
chr9:40069439-40069439	9.40069	3	chr9:40069584-40069584	chr9.40068506	5	145	PPAR below adaptive threshold
chr9:40081293-40081293	9.4008	3	chr9:40081390-40081390	chr9.40081057	4	97	PPAR below adaptive threshold
chr9:42858234-42858234	9.42858	2	chr9:42858256-42858256	chr9.42857925	5	22	PPAR below adaptive threshold
chr9:43065128-43065128	9.43065	2	chr9:43065299-43065299	chr9.43064970	4	171	PPAR below adaptive threshold
chr9:44474630-44474630	9.44475	2	chr9:44474822-44474822	chr9.44474694	4	192	PPAR below adaptive threshold
chr9:60820337-60820337	9.6082	3	chr9:60820459-60820459	chr9.60818870	7	122	PPAR below adaptive threshold
chr9:61608839-61608839	9.61609	2	chr9:61608773-61608773	chr9.61608284	6	66	PPAR below adaptive threshold
chr9:65263432-65263432	9.65262	3	chr9:65263528-65263528	chr9.65263146	4	96	PPAR below adaptive threshold
chr9:66686790-66686790	9.66686	2	chr9:66686740-66686740	chr9.66685276	7	50	PPAR below adaptive threshold
chr9:69239286-69239286	9.69238	2	chr9:69239089-69239089	chr9.69238528	8	197	PPAR below adaptive threshold
chr9:77895628-77895628	9.77895	2	chr9:77895665-77895665	chr9.77895462	6	37	PPAR below adaptive threshold
chr9:96228656-96228656	9.96229	2	chr9:96228663-96228663	chr9.96228420	5	7	PPAR below adaptive threshold
chrM:15491-15491	M.15335	2	chrM:15673-15673	chrM.9760	20	182	PPAR below adaptive threshold
chrX:138076284-138076284	X.138075499	2	chrX:138076422-138076422	chrX.138075179	3	138	PPAR below adaptive threshold
chrX:155077538-155077538	X.155076542	2	chrX:155077585-155077585	chrX.155077027	8	47	PPAR below adaptive threshold
chrX:155147147-155147147	X.155146671	3	chrX:155147297-155147297	chrX.155147049	4	150	PPAR below adaptive threshold
chrX:48482249-48482249	X.48482057	2	chrX:48482333-48482333	chrX.48482109	3	84	PPAR below adaptive threshold
chrX:67753777-67753777	X.67753451	2	chrX:67753919-67753919	chrX.67753691	4	142	PPAR below adaptive threshold
