# Supplementary material for: De-Novo Identification of PPARγ/RXR Binding Sites and Direct Targets during Adipogenesis
Source: PLoS One. 2009 Mar 20;4(3):e4907. doi: 10.1371/journal.pone.0004907 (PMC2654672; doi:10.1371/journal.pone.0004907)
Supplement: Spreadsheet S6 — Binding sites that are close to genes combined with annotation. Binding clusters for PPARg or RXR that are close to annotated genes (0.07 MB XLS) [file pone.0004907.s025.xls]

## Sheet: Binding sites close to genes co
Sites	Coordinates	PhastCons Associated	Distance from TSS	ACCESSION	SYMBOL	Induced/Repressed
PPARmonosites	chr10:127740613-127740613	YES	167	NM_026444	Cs	Induced
PPARmonosites	chr10:52109131-52109131	YES	3117	NM_030250	D10Ertd438e	Induced
PPARmonosites	chr10:87937936-87937936	NO	4272	NM_144807	Chpt1	Induced
PPARmonosites	chr11:50082496-50082496	NO	602	NM_008521	Ltc4s	Induced
PPARmonosites	chr11:98402614-98402614	NO	721	NM_025661	Ormdl3	Induced
PPARmonosites	chr12:112937281-112937281	NO	7	NM_177039	A530016L24Rik	Induced
PPARmonosites	chr12:8526009-8526009	YES	16	NM_007483	Rhob	Induced
PPARmonosites	chr13:119830056-119830056	YES	3850	NM_008002	Fgf10	Induced
PPARmonosites	chr13:49428614-49428614	NO	4633	NM_199056	1810043M15Rik	Induced
PPARmonosites	chr13:54085697-54085697	NO	4199	NM_027324	Sfxn1	Induced
PPARmonosites	chr14:32914614-32914614	NO	467	NM_013473	Anxa8	Induced
PPARmonosites	chr15:99551931-99551931	YES	1749	NM_183256	2310016M24Rik	Induced
PPARmonosites	chr16:49776272-49776272	NO	993	NM_010581	Cd47	Repressed
PPARmonosites	chr16:90110892-90110892	NO	1292	NM_011434	Sod1	Induced
PPARmonosites	chr17:33388051-33388051	YES	335	NM_020581	Angptl4	Induced
PPARmonosites	chr17:45495922-45495922	YES	591	NM_009505	Vegfa	Induced
PPARmonosites	chr17:55704633-55704633	NO	1537	NM_020568	S3-12	Induced
PPARmonosites	chr19:4593899-4593899	NO	461	NM_008797	Pcx	Induced
PPARmonosites	chr1:172851251-172851251	NO	4362	NM_144559	Fcrl3	Repressed
PPARmonosites	chr1:85152614-85152614	NO	3022	NM_001037909	LOC620078	Repressed
PPARmonosites	chr2:11421662-11421662	NO	1742	NM_133232	Pfkfb3	Induced
PPARmonosites	chr2:163163465-163163465	NO	605	NM_173397	D930001I22Rik	Induced
PPARmonosites	chr2:167351806-167351806	NO	943	NM_145538	Tmem189	Induced
PPARmonosites	chr2:32114666-32114666	NO	4405	NM_133852	Golga2	Induced
PPARmonosites	chr3:10190130-10190130	NO	956	NM_024406	Fabp4	Induced
PPARmonosites	chr3:10190753-10190753	NO	333	NM_024406	Fabp4	Induced
PPARmonosites	chr3:79714192-79714192	YES	449	NM_025794	Etfdh	Induced
PPARmonosites	chr4:62005057-62005057	NO	1367	NM_008525	Alad	Induced
PPARmonosites	chr4:62847325-62847325	NO	1484	NM_011016	Orm2	Induced
PPARmonosites	chr5:111020910-111020910	YES	12	NM_019700	Pus1	Induced
PPARmonosites	chr5:116682057-116682057	NO	1806	NM_030704	Hspb8	Induced
PPARmonosites	chr5:93580057-93580057	NO	751	NM_007644	Scarb2	Induced
PPARmonosites	chr6:113404680-113404680	NO	3148	NM_178373	Cidec	Induced
PPARmonosites	chr6:113404680-113404680	NO	3731	NM_026365	5830427H10Rik	Induced
PPARmonosites	chr6:124628657-124628657	YES	89	NM_145130	Grcc3f	Induced
PPARmonosites	chr6:17013957-17013957	NO	1191	NM_011570	Tes	Repressed
PPARmonosites	chr6:29010149-29010149	YES	81	NM_008493	Lep	Induced
PPARmonosites	chr6:48471551-48471551	NO	4351	NM_133764	0610006O14Rik	Induced
PPARmonosites	chr6:50496597-50496597	NO	537	NM_007808	Cycs	Induced
PPARmonosites	chr6:71760740-71760740	NO	99	NM_029673	Immt	Induced
PPARmonosites	chr7:143549755-143549755	NO	1598	NM_024289	Osbpl5	Repressed
PPARmonosites	chr7:34831368-34831368	NO	3316	NM_007678	Cebpa	Induced
PPARmonosites	chr7:99021183-99021183	NO	4878	NM_178635	Uvrag1	Repressed
PPARmonosites	chr8:18598544-18598544	NO	3395	NM_173189	Mcph1	Induced
PPARmonosites	chr8:19242555-19242555	NO	2663	NM_001025351	Defb53	Repressed
PPARmonosites	chr8:59185143-59185143	NO	1550	NM_008278	Hpgd	Repressed
PPARmonosites	chr8:73211833-73211833	NO	205	NM_011984	Homer3	Repressed
PPARmonosites	chr8:74604921-74604921	NO	2396	NM_010589	Jak3	Induced
PPARmonosites	chr8:8658898-8658898	YES	1847	NM_010111	Efnb2	Repressed
PPARmonosites	chr9:107572513-107572513	NO	3937	NM_011349	Sema3f	Repressed
PPARmonosites	chr9:21364278-21364278	NO	2292	NM_011417	Smarca4	Repressed
PPARmonosites	chr9:26745353-26745353	NO	3642	NM_025862	Acad8	Induced
PPARmonosites	chr9:44159049-44159049	YES	506	NM_021789	Trappc4	Repressed
PPARmonosites	chrX:52953385-52953385	NO	3252	NM_172780	Slc9a6	Induced
RXRmonosites	chr10:126691522-126691522	YES	2236	NM_007837	Ddit3	Repressed
RXRmonosites	chr10:59744490-59744490	YES	2230	NM_028732	4632428N05Rik	Induced
RXRmonosites	chr10:77977547-77977547	NO	123	NM_173751	Ilvbl	Repressed
RXRmonosites	chr10:79652730-79652730	NO	150	NM_029272	Ndufs7	Induced
RXRmonosites	chr10:94944634-94944634	YES	215	NM_080560	Ube2n	Repressed
RXRmonosites	chr11:101072456-101072456	YES	2624	NM_026776	D11Wsu68e	Induced
RXRmonosites	chr11:115951061-115951061	YES	3897	NM_024177	Mrpl38	Induced
RXRmonosites	chr11:117689595-117689595	NO	24	NM_027919	1300017K07Rik	Induced
RXRmonosites	chr11:120550616-120550616	NO	2531	NM_007621	Cbr2	Induced
RXRmonosites	chr11:20442643-20442643	YES	612	NM_021372	Sertad2	Repressed
RXRmonosites	chr11:50072850-50072850	NO	3795	NM_145926	Mgat4b	Induced
RXRmonosites	chr11:5420866-5420866	YES	103	NM_013842	Xbp1	Induced
RXRmonosites	chr11:54805534-54805534	YES	801	NM_021327	Tnip1	Induced
RXRmonosites	chr11:58980121-58980121	NO	184	NM_173785	A230051G13Rik	Induced
RXRmonosites	chr11:59851379-59851379	NO	1655	NM_008819	Pemt	Induced
RXRmonosites	chr11:60234146-60234146	NO	946	NM_145427	Atpaf2	Induced
RXRmonosites	chr11:61023965-61023965	NO	974	NM_007436	Aldh3a1	Repressed
RXRmonosites	chr11:65623325-65623325	NO	113	NM_026107	Zfp535	Repressed
RXRmonosites	chr11:69477730-69477730	NO	1107	NM_011900	Mpdu1	Induced
RXRmonosites	chr11:69831174-69831174	YES	428	NM_017366	Acadvl	Induced
RXRmonosites	chr11:69983111-69983111	NO	143	NM_010796	Mgl1	Induced
RXRmonosites	chr11:70471190-70471190	NO	2800	NM_007933	Eno3	Repressed
RXRmonosites	chr11:97004069-97004069	YES	87	NM_008379	Kpnb1	Repressed
RXRmonosites	chr11:97004069-97004069	YES	87	NM_008379	Kpnb1	Repressed
RXRmonosites	chr11:98402411-98402411	YES	924	NM_025661	Ormdl3	Induced
RXRmonosites	chr11:98840410-98840410	NO	131	NM_011623	Top2a	Repressed
RXRmonosites	chr12:112938422-112938422	NO	1148	NM_177039	A530016L24Rik	Induced
RXRmonosites	chr12:76223117-76223117	NO	4035	NM_023275	Rhoj	Repressed
RXRmonosites	chr12:8522206-8522206	YES	3787	NM_007483	Rhob	Induced
RXRmonosites	chr12:8526274-8526274	YES	281	NM_007483	Rhob	Induced
RXRmonosites	chr13:54082899-54082899	NO	1401	NM_027324	Sfxn1	Induced
RXRmonosites	chr14:18767602-18767602	NO	343	NM_010315	Gng2	Induced
RXRmonosites	chr15:31516751-31516751	NO	3251	NM_181588	2310016A09Rik	Induced
RXRmonosites	chr15:76339435-76339435	NO	362	NM_010046	Dgat1	Induced
RXRmonosites	chr15:76521983-76521983	YES	2035	NM_182805	Gpt1	Induced
RXRmonosites	chr15:78727142-78727142	YES	102	NM_009164	Sh3bp1	Repressed
RXRmonosites	chr15:81227120-81227120	YES	322	NM_177310	E430012M05Rik	Induced
RXRmonosites	chr15:81699522-81699522	NO	195	NM_080633	Aco2	Induced
RXRmonosites	chr15:99552324-99552324	NO	1356	NM_183256	2310016M24Rik	Induced
RXRmonosites	chr16:23061718-23061718	YES	151	NM_009605	Acdc	Induced
RXRmonosites	chr16:26021933-26021933	YES	800	NM_173379	Leprel1	Induced
RXRmonosites	chr16:45012591-45012591	YES	793	NM_026439	2610001E17Rik	Induced
RXRmonosites	chr16:4599042-4599042	NO	308	NM_023646	Dnaja3	Induced
RXRmonosites	chr16:49775708-49775708	NO	429	NM_010581	Cd47	Repressed
RXRmonosites	chr16:90625748-90625748	NO	1434	NM_029844	1110025G12Rik	Induced
RXRmonosites	chr16:95811079-95811079	NO	204	NM_011809	Ets2	Repressed
RXRmonosites	chr17:12800070-12800070	NO	3587	NM_009338	Acat2	Induced
RXRmonosites	chr17:36801950-36801950	YES	336	NM_023137	Ubd	Induced
RXRmonosites	chr17:55703179-55703179	NO	83	NM_020568	S3-12	Induced
RXRmonosites	chr17:56913700-56913700	NO	229	NM_009778	C3	Induced
RXRmonosites	chr17:62568152-62568152	YES	1373	NM_207654	Efna5	Repressed
RXRmonosites	chr19:10167668-10167668	YES	880	NM_019699	Fads2	Induced
RXRmonosites	chr19:34944034-34944034	YES	120	NM_023792	Pank1	Induced
RXRmonosites	chr19:4012888-4012888	YES	163	NM_133666	Ndufv1	Induced
RXRmonosites	chr19:4130464-4130464	NO	4505	NM_025889	2410001H17Rik	Induced
RXRmonosites	chr19:43806706-43806706	NO	414	NM_144874	Cox15	Induced
RXRmonosites	chr19:4594200-4594200	NO	160	NM_008797	Pcx	Induced
RXRmonosites	chr19:5050702-5050702	YES	105	NM_145495	Rin1	Repressed
RXRmonosites	chr19:6909535-6909535	NO	1890	NM_019924	Rps6ka4	Repressed
RXRmonosites	chr1:121943887-121943887	YES	4738	NM_007830	Dbi	Induced
RXRmonosites	chr1:172987305-172987305	YES	28	NM_025321	Sdhc	Induced
RXRmonosites	chr1:174133701-174133701	YES	1038	NM_178405	Atp1a2	Induced
RXRmonosites	chr1:174337769-174337769	YES	849	NM_178598	Tagln2	Repressed
RXRmonosites	chr1:51233632-51233632	YES	38	NM_138741	Sdpr	Induced
RXRmonosites	chr1:51235356-51235356	YES	1686	NM_138741	Sdpr	Induced
RXRmonosites	chr1:54996822-54996822	NO	492	NM_026424	1500041J02Rik	Induced
RXRmonosites	chr1:57975265-57975265	NO	751	NM_009676	Aox1	Induced
RXRmonosites	chr1:65111912-65111912	NO	1478	NM_010497	Idh1	Induced
RXRmonosites	chr1:66796048-66796048	NO	427	NM_007381	Acadl	Induced
RXRmonosites	chr2:115754322-115754322	YES	2232	NM_010825	Mrg1	Repressed
RXRmonosites	chr2:115758592-115758592	YES	2038	NM_010825	Mrg1	Repressed
RXRmonosites	chr2:148098539-148098539	YES	1005	NM_009378	Thbd	Repressed
RXRmonosites	chr2:155073579-155073579	YES	283	NM_178111	Trp53inp2	Induced
RXRmonosites	chr2:158193900-158193900	NO	152	NM_145635	BC054059	Induced
RXRmonosites	chr2:163164038-163164038	YES	32	NM_173397	D930001I22Rik	Induced
RXRmonosites	chr2:165576601-165576601	YES	708	NM_027230	3632413B07Rik	Repressed
RXRmonosites	chr2:25253711-25253711	NO	3029	NM_007379	Abca2	Repressed
RXRmonosites	chr2:30215213-30215213	NO	789	NM_020329	Dolpp1	Induced
RXRmonosites	chr2:32081124-32081124	NO	947	NM_011675	Uck1	Induced
RXRmonosites	chr2:32182827-32182827	YES	2415	NM_028412	Ciz1	Repressed
RXRmonosites	chr2:34194853-34194853	NO	808	NM_016768	Pbx3	Repressed
RXRmonosites	chr2:57053725-57053725	YES	43	NM_010274	Gpd2	Repressed
RXRmonosites	chr2:61383916-61383916	NO	4493	NM_011529	Tank	Induced
RXRmonosites	chr2:92177370-92177370	YES	1034	NM_145122	Pex16	Induced
RXRmonosites	chr3:116554949-116554949	YES	76	NM_175413	9430028I06Rik	Induced
RXRmonosites	chr3:131260751-131260751	NO	441	NM_008212	Hadhsc	Induced
RXRmonosites	chr3:153882359-153882359	NO	541	NM_007382	Acadm	Induced
RXRmonosites	chr3:153885845-153885845	NO	4027	NM_007382	Acadm	Induced
RXRmonosites	chr3:51749508-51749508	NO	387	NM_174995	Mgst2	Induced
RXRmonosites	chr3:55330106-55330106	NO	450	NM_019978	Dcamkl1	Repressed
RXRmonosites	chr3:67066745-67066745	YES	2955	NM_013665	Shox2	Repressed
RXRmonosites	chr3:90755012-90755012	YES	15	NM_013650	S100a8	Induced
RXRmonosites	chr4:106406032-106406032	NO	3369	NM_198438	Ssbp3	Repressed
RXRmonosites	chr4:107420053-107420053	NO	1413	NM_009949	Cpt2	Induced
RXRmonosites	chr4:107421673-107421673	NO	207	NM_009949	Cpt2	Induced
RXRmonosites	chr4:118920706-118920706	YES	354	NM_026494	6330579B17Rik	Induced
RXRmonosites	chr4:138583431-138583431	NO	612	NM_025337	Akr7a5	Induced
RXRmonosites	chr4:147941939-147941939	NO	1673	NM_019781	Pex14	Induced
RXRmonosites	chr4:56960206-56960206	NO	964	NM_018761	Catnal1	Repressed
RXRmonosites	chr4:6381242-6381242	YES	166	NM_010945	Nsmaf	Repressed
RXRmonosites	chr4:6381242-6381242	YES	166	NM_010945	Nsmaf	Repressed
RXRmonosites	chr4:80383426-80383426	YES	1510	NM_026821	D4Bwg0951e	Repressed
RXRmonosites	chr4:99427924-99427924	NO	486	NM_028132	Pgm2	Induced
RXRmonosites	chr5:101086605-101086605	NO	75	NM_172715	4933408F15	Induced
RXRmonosites	chr5:105942358-105942358	NO	1223	NM_178701	Lrrc5	Induced
RXRmonosites	chr5:114704979-114704979	YES	325	NM_023556	Mvk	Induced
RXRmonosites	chr5:114704979-114704979	YES	325	NM_023556	Mvk	Induced
RXRmonosites	chr5:114704979-114704979	YES	47	NM_029956	Mmab	Induced
RXRmonosites	chr5:114704979-114704979	YES	47	NM_029956	Mmab	Induced
RXRmonosites	chr5:115380141-115380141	YES	171	NM_007383	Acads	Induced
RXRmonosites	chr5:116684165-116684165	YES	302	NM_030704	Hspb8	Induced
RXRmonosites	chr5:121713325-121713325	NO	234	NM_026129	Erp29	Induced
RXRmonosites	chr5:124858666-124858666	YES	735	NM_026486	4432405B04Rik	Repressed
RXRmonosites	chr5:125626193-125626193	NO	3860	NM_016741	Scarb1	Induced
RXRmonosites	chr5:135973412-135973412	NO	428	NM_008898	Por	Induced
RXRmonosites	chr5:136027782-136027782	NO	1017	NM_172541	Tmpit	Induced
RXRmonosites	chr5:137252383-137252383	YES	112	NM_021719	Cldn15	Induced
RXRmonosites	chr5:17347707-17347707	YES	187	NM_007643	Cd36	Induced
RXRmonosites	chr5:23876757-23876757	YES	1874	NM_008713	Nos3	Induced
RXRmonosites	chr5:23904068-23904068	NO	152	NM_029020	4833412N02Rik	Induced
RXRmonosites	chr5:30482960-30482960	YES	3148	NM_145558	Hadhb	Induced
RXRmonosites	chr5:30863822-30863822	NO	928	NM_010608	Kcnk3	Induced
RXRmonosites	chr5:75327188-75327188	NO	865	NM_028850	Chic2	Induced
RXRmonosites	chr6:113404233-113404233	NO	2701	NM_178373	Cidec	Induced
RXRmonosites	chr6:113404233-113404233	NO	4178	NM_026365	5830427H10Rik	Induced
RXRmonosites	chr6:115389988-115389988	NO	2297	NM_011146	Pparg	Induced
RXRmonosites	chr6:120802928-120802928	YES	1080	NM_153516	Bcl2l13	Induced
RXRmonosites	chr6:122790684-122790684	NO	4555	NM_021899	Foxj2	Repressed
RXRmonosites	chr6:124628275-124628275	YES	471	NM_145130	Grcc3f	Induced
RXRmonosites	chr6:124735451-124735451	YES	323	NM_013509	Eno2	Repressed
RXRmonosites	chr6:124896696-124896696	NO	398	NM_145385	Mlf2	Induced
RXRmonosites	chr6:13789021-13789021	NO	827	NM_145066	Gpr85	Repressed
RXRmonosites	chr6:21802622-21802622	YES	106	NM_173007	Tm4sf12	Induced
RXRmonosites	chr6:28372770-28372770	NO	1036	NM_028900	Gcc1	Repressed
RXRmonosites	chr6:42250813-42250813	YES	3386	NM_029528	6330503C03Rik	Repressed
RXRmonosites	chr6:48472024-48472024	NO	4824	NM_133764	0610006O14Rik	Induced
RXRmonosites	chr6:5243824-5243824	NO	4549	NM_183308	Pon2	Induced
RXRmonosites	chr6:66464984-66464984	NO	61	NM_019499	Mad2l1	Repressed
RXRmonosites	chr6:71761637-71761637	YES	798	NM_029673	Immt	Induced
RXRmonosites	chr6:88861237-88861237	NO	3101	NM_008564	Mcm2	Repressed
RXRmonosites	chr6:88868078-88868078	NO	3740	NM_008564	Mcm2	Repressed
RXRmonosites	chr7:118324196-118324196	NO	266	NM_009940	Coq7	Induced
RXRmonosites	chr7:119317375-119317375	NO	38	NM_178758	C730027J19Rik	Induced
RXRmonosites	chr7:126063965-126063965	NO	199	NM_145587	Sbk	Induced
RXRmonosites	chr7:126467612-126467612	NO	107	NM_133670	Sult1a1	Induced
RXRmonosites	chr7:126590982-126590982	NO	651	NM_007438	Aldoa	Induced
RXRmonosites	chr7:141308266-141308266	YES	1740	NM_025802	Pnpla2	Induced
RXRmonosites	chr7:141308266-141308266	YES	1740	NM_025802	Pnpla2	Induced
RXRmonosites	chr7:15938760-15938760	NO	1107	NM_009201	Slc1a5	Induced
RXRmonosites	chr7:18852040-18852040	NO	945	NM_007469	Apoc1	Induced
RXRmonosites	chr7:18906958-18906958	NO	1033	NM_008990	Pvrl2	Repressed
RXRmonosites	chr7:24255914-24255914	YES	860	NM_009532	Xrcc1	Repressed
RXRmonosites	chr7:29800029-29800029	NO	759	NM_152814	Zfp566	Repressed
RXRmonosites	chr7:30438379-30438379	YES	85	NM_027215	5033425B17Rik	Induced
RXRmonosites	chr7:43311845-43311845	NO	217	NM_026695	Etfb	Induced
RXRmonosites	chr7:4416077-4416077	YES	650	NM_133777	Ube2s	Repressed
RXRmonosites	chr7:44884368-44884368	YES	1680	NM_009101	Rras	Induced
RXRmonosites	chr7:44887506-44887506	NO	1458	NM_009101	Rras	Induced
RXRmonosites	chr7:45765253-45765253	NO	137	NM_144801	2310076O21Rik	Induced
RXRmonosites	chr7:5668689-5668689	YES	112	NM_031389	Rnh2	Repressed
RXRmonosites	chr7:84481409-84481409	NO	526	NM_010176	Fah	Induced
RXRmonosites	chr8:107230463-107230463	NO	741	NM_024217	Cklfsf3	Repressed
RXRmonosites	chr8:110182498-110182498	YES	492	NM_133957	Nfat5	Repressed
RXRmonosites	chr8:112468390-112468390	YES	213	NM_017370	Hp	Induced
RXRmonosites	chr8:122280719-122280719	YES	149	NM_019966	Mlycd	Induced
RXRmonosites	chr8:126110947-126110947	YES	17	NM_194444	Cdk10	Repressed
RXRmonosites	chr8:27250839-27250839	YES	85	NM_026121	Bag4	Induced
RXRmonosites	chr8:28555933-28555933	YES	4157	NM_054044	Gpr124	Repressed
RXRmonosites	chr8:28696766-28696766	YES	1242	NM_013462	Adrb3	Induced
RXRmonosites	chr8:35395219-35395219	YES	557	NM_019733	Rbpms	Induced
RXRmonosites	chr8:3655742-3655742	NO	46	NM_022984	Retn	Induced
RXRmonosites	chr8:46832942-46832942	NO	929	NM_133969	Cyp4v3	Induced
RXRmonosites	chr8:71811786-71811786	NO	2243	NM_008509	Lpl	Induced
RXRmonosites	chr8:72924982-72924982	NO	371	NM_145596	BC031407	Repressed
RXRmonosites	chr8:74605175-74605175	NO	2142	NM_010589	Jak3	Induced
RXRmonosites	chr8:75500061-75500061	YES	1030	NM_144534	1110001E17Rik	Repressed
RXRmonosites	chr8:86999313-86999313	NO	4446	NM_172502	BC057552	Repressed
RXRmonosites	chr8:96171575-96171575	NO	2736	NM_144930	AU018778	Induced
RXRmonosites	chr8:97060612-97060612	NO	1134	NM_008630	Mt2	Repressed
RXRmonosites	chr8:98319065-98319065	YES	4856	NM_008187	Gtl3	Repressed
RXRmonosites	chr9:119189777-119189777	NO	214	NM_130864	Acaa1	Induced
RXRmonosites	chr9:122139070-122139070	NO	4002	NM_133979	AI604832	Induced
RXRmonosites	chr9:35308797-35308797	YES	339	NM_023292	Pus3	Induced
RXRmonosites	chr9:57319012-57319012	NO	356	NM_007747	Cox5a	Induced
RXRmonosites	chr9:63816630-63816630	NO	2697	NM_008542	Smad6	Repressed
RXRmonosites	chr9:63821100-63821100	YES	1773	NM_008542	Smad6	Repressed
RXRmonosites	chr9:95217223-95217223	YES	1149	NM_018763	Chst2	Repressed
RXRmonosites	chr15:83395621-83395621	NA	4245	NM_009775	Bzrp	Induced
PPAR2/RXR	chr10:61115892-61115892	YES	113	NM_153779	Amid	Induced
PPAR2/RXR	chr11:100675611-100675611	NO	119	NM_011488	Stat5a	Induced
PPAR2/RXR	chr11:102921699-102921699	NO	3922	NM_025988	Acbd4	Induced
PPAR2/RXR	chr11:120640862-120640862	YES	225	NM_007988	Fasn	Induced
PPAR2/RXR	chr11:60232213-60232213	NO	987	NM_145427	Atpaf2	Induced
PPAR2/RXR	chr11:69479568-69479568	NO	731	NM_011900	Mpdu1	Induced
PPAR2/RXR	chr11:83399669-83399669	NO	4838	NM_011338	Ccl9	Repressed
PPAR2/RXR	chr11:87913745-87913745	NO	1698	NM_198013	Cuedc1	Repressed
PPAR2/RXR	chr12:112261238-112261238	NO	411	NM_028875	Xrcc3	Induced
PPAR2/RXR	chr12:112261238-112261238	NO	839	NM_026752	Zfyve21	Induced
PPAR2/RXR	chr12:113276840-113276840	NO	357	NM_028023	Cdca4	Repressed
PPAR2/RXR	chr12:81946634-81946634	YES	956	NM_022316	Smoc1	Induced
PPAR2/RXR	chr14:33208119-33208119	YES	4400	NM_011430	Sncg	Induced
PPAR2/RXR	chr15:57815744-57815744	NO	248	NM_173862	BC030396	Induced
PPAR2/RXR	chr15:76336228-76336228	NO	2845	NM_010046	Dgat1	Induced
PPAR2/RXR	chr15:78742867-78742867	NO	1694	NM_020271	Pdxp	Induced
PPAR2/RXR	chr15:88685964-88685964	NO	3995	NM_145478	Pim3	Induced
PPAR2/RXR	chr15:98436462-98436462	YES	795	NM_007405	Adcy6	Induced
PPAR2/RXR	chr15:99544111-99544111	YES	1515	NM_010271	Gpd1	Induced
PPAR2/RXR	chr15:99553998-99553998	NO	318	NM_183256	2310016M24Rik	Induced
PPAR2/RXR	chr16:23059912-23059912	YES	1957	NM_009605	Acdc	Induced
PPAR2/RXR	chr17:24609411-24609411	YES	3042	NM_008340	Igfals	Induced
PPAR2/RXR	chr17:25001444-25001444	NO	447	NM_011665	Ube2i	Repressed
PPAR2/RXR	chr17:27548609-27548609	YES	478	NM_001033279	D17Wsu92e	Repressed
PPAR2/RXR	chr17:33386409-33386409	YES	1977	NM_020581	Angptl4	Induced
PPAR2/RXR	chr18:74904519-74904519	YES	57	NM_177470	Acaa2	Induced
PPAR2/RXR	chr19:11837298-11837298	NO	161	NM_025606	Mrpl16	Induced
PPAR2/RXR	chr19:29167420-29167420	YES	49	NM_021525	Rcl1	Induced
PPAR2/RXR	chr19:4121134-4121134	YES	4825	NM_025889	2410001H17Rik	Induced
PPAR2/RXR	chr1:194963871-194963871	YES	898	NM_008288	Hsd11b1	Induced
PPAR2/RXR	chr1:194975211-194975211	YES	1395	NM_008059	G0s2	Induced
PPAR2/RXR	chr1:58742153-58742153	NO	2234	NM_009812	Casp8	Induced
PPAR2/RXR	chr1:88418182-88418182	YES	88	NM_172974	Cops7b	Repressed
PPAR2/RXR	chr2:118502477-118502477	NO	2966	NM_026412	D2Ertd750e	Repressed
PPAR2/RXR	chr2:130778298-130778298	NO	92	NM_011426	Sn	Induced
PPAR2/RXR	chr2:158195319-158195319	NO	1267	NM_145635	BC054059	Induced
PPAR2/RXR	chr2:163684442-163684442	NO	2195	NM_018753	Ywhab	Induced
PPAR2/RXR	chr2:165578343-165578343	YES	2450	NM_027230	3632413B07Rik	Repressed
PPAR2/RXR	chr2:30105520-30105520	NO	2843	NM_177648	Tmem15	Induced
PPAR2/RXR	chr2:73712119-73712119	YES	14	NM_175015	Atp5g3	Induced
PPAR2/RXR	chr2:90995968-90995968	YES	94	NM_013839	Nr1h3	Induced
PPAR2/RXR	chr3:156493578-156493578	YES	3673	NM_177274	Negr1	Induced
PPAR2/RXR	chr3:87611153-87611153	NO	351	NM_012051	Etv3	Induced
PPAR2/RXR	chr4:116750679-116750679	NO	759	NM_026837	1110038M16Rik	Induced
PPAR2/RXR	chr4:128494592-128494592	NO	1025	NM_016895	Ak2	Induced
PPAR2/RXR	chr4:148328734-148328734	NO	398	NM_026963	Lzic	Induced
PPAR2/RXR	chr4:41236749-41236749	YES	58	NM_007473	Aqp7	Induced
PPAR2/RXR	chr5:108936971-108936971	NO	2168	NM_054071	Fgfrl1	Induced
PPAR2/RXR	chr5:116680393-116680393	NO	3470	NM_030704	Hspb8	Induced
PPAR2/RXR	chr5:124140741-124140741	YES	120	NM_175520	Gpr81	Induced
PPAR2/RXR	chr5:137251112-137251112	YES	1383	NM_021719	Cldn15	Induced
PPAR2/RXR	chr5:21213801-21213801	NO	632	NM_178728	Mbldc1	Induced
PPAR2/RXR	chr5:31186024-31186024	YES	4342	NM_133918	Emilin1	Repressed
PPAR2/RXR	chr5:31324574-31324574	NO	9	NM_177870	Slc5a6	Induced
PPAR2/RXR	chr5:96450430-96450430	YES	14	NM_053158	Mrpl1	Induced
PPAR2/RXR	chr6:101341072-101341072	YES	2923	NM_018884	Pdzrn3	Repressed
PPAR2/RXR	chr6:113401720-113401720	NO	188	NM_178373	Cidec	Induced
PPAR2/RXR	chr6:115386678-115386678	YES	1013	NM_011146	Pparg	Induced
PPAR2/RXR	chr6:138105673-138105673	YES	941	NM_019946	Mgst1	Induced
PPAR2/RXR	chr6:17228357-17228357	NO	2983	NM_016900	Cav2	Induced
PPAR2/RXR	chr6:17231051-17231051	NO	289	NM_016900	Cav2	Induced
PPAR2/RXR	chr6:52090539-52090539	YES	3875	NM_010451	Hoxa2	Repressed
PPAR2/RXR	chr6:52118895-52118895	YES	2391	NM_008265	Hoxa4	Induced
PPAR2/RXR	chr6:72528581-72528581	NO	445	NM_026159	0610039N19Rik	Induced
PPAR2/RXR	chr7:141303676-141303676	NO	2850	NM_025802	Pnpla2	Induced
PPAR2/RXR	chr7:24593498-24593498	YES	25	NM_023133	Rps19	Induced
PPAR2/RXR	chr7:25100859-25100859	NO	3888	NM_010719	Lipe	Induced
PPAR2/RXR	chr7:28533898-28533898	YES	199	NM_016772	Ech1	Induced
PPAR2/RXR	chr7:45436463-45436463	NO	1941	NM_009737	Bcat2	Induced
PPAR2/RXR	chr7:79608355-79608355	YES	2671	NM_175640	Plin	Induced
PPAR2/RXR	chr7:97294065-97294065	NO	1363	NM_009381	Thrsp	Induced
PPAR2/RXR	chr8:127455850-127455850	NO	53	NM_007428	Agt	Induced
PPAR2/RXR	chr8:127458050-127458050	YES	2253	NM_007428	Agt	Induced
PPAR2/RXR	chr8:3467696-3467696	YES	48	NM_026951	Pex11c	Induced
PPAR2/RXR	chr8:47969176-47969176	NO	682	NM_007981	Acsl1	Induced
PPAR2/RXR	chr9:43065128-43065128	NO	2603	NM_023655	Trim29	Induced
